# Supplementary material for: In vivo treatment with a non-aromatizable androgen rapidly alters the ovarian transcriptome of previtellogenic secondary growth coho salmon (Onchorhynchus kisutch)
Source: PLoS One. 2024 Oct 9;19(10):e0311628. doi: 10.1371/journal.pone.0311628 (PMC11463792; doi:10.1371/journal.pone.0311628)
Supplement: S1 Table — (XLSX) [file pone.0311628.s001.xlsx]

## Sheet: Sheet1
Symbol	Entrez Gene Name	Ensembl/Gene symbol -- human (Hugo / HGNC, Entrez Gene)/UniProt/Swiss-Prot Accession	Expr Log Ratio	Expr p-value	Networks	Location	Type(s)	Entrez Gene ID for Human	Entrez Gene ID for Mouse	Entrez Gene ID for Rat
P4HTM	prolyl 4-hydroxylase, transmembrane	ENSDART00000154916	8.287	1.08e-59	21	Cytoplasm	enzyme	54681	74443	301008
FBXL5	F-box and leucine rich repeat protein 5	ENSDART00000123100	-7.986	6.59e-53		Cytoplasm	enzyme	26234	242960	305424
BSDC1	BSD domain containing 1	ENSDART00000005195	8.089	9.44e-53	11	Other	other	55108	100383	297890
PSMB2	proteasome subunit beta 2	ENSDART00000041114	7.372	4.83e-41		Cytoplasm	peptidase	5690	26445	29675
C7orf57	chromosome 7 open reading frame 57	Q5SS90	7.196	6.05e-39		Other	other	136288	626870	688553
SET	SET nuclear proto-oncogene	ENSDART00000023834	7.047	4.96e-38		Nucleus	phosphatase	6418	56086	307947
SRSF9	serine and arginine rich splicing factor 9	ENSDART00000002985	7.163	5.92e-38		Nucleus	enzyme	8683	108014	288701
COPZ1	coatomer protein complex subunit zeta 1	ENSDART00000011201	-7.223	2.34e-34		Cytoplasm	transporter	22818	56447	315345
ARIH1	ariadne RBR E3 ubiquitin protein ligase 1	ENSDART00000019581	6.933	3e-34	5	Cytoplasm	enzyme	25820	23806	300756
CCDC125	coiled-coil domain containing 125	ENSDART00000163601	-6.737	4.53e-34		Other	other	202243	76041	499518
HSDL1	hydroxysteroid dehydrogenase like 1	ENSDART00000061173	6.889	4.53e-34		Cytoplasm	enzyme	83693	72552	361418
RNF24	ring finger protein 24	ENSDART00000159588	6.97	5.12e-34	24	Other	other	11237	51902
SNAPC1	small nuclear RNA activating complex polypeptide 1	ENSDART00000134318	6.074	2.01e-33		Nucleus	other	6617	75627	314228
B4GALNT2	beta-1,4-N-acetyl-galactosaminyltransferase 2	ENST00000300404	6.86	4.04e-33		Cytoplasm	enzyme	124872	14422	688155
Gsta4	glutathione S-transferase, alpha 4	ENSDART00000162591	5.088	1.73e-30		Other	enzyme		14860	300850|100909835
ST3GAL3	ST3 beta-galactoside alpha-2,3-sialyltransferase 3	ENSDART00000123137	-6.799	1.85e-29		Cytoplasm	enzyme	6487	20441	64445
CDO1	cysteine dioxygenase type 1	ENST00000250535	5.924	1.52e-26	20	Cytoplasm	enzyme	1036	12583	81718
FAM96B	family with sequence similarity 96 member B	ENSDART00000124342	3.633	4.03e-26	17	Cytoplasm	other	51647	68523	680987
SLC25A44	solute carrier family 25 member 44	ENSDART00000052123	6.104	3e-24		Cytoplasm	transporter	9673	229517	365841
CDK10	cyclin dependent kinase 10	ENSDART00000045177	6.009	3.02e-22		Nucleus	kinase	8558	234854	361434
ATL2	atlastin GTPase 2	ENSDART00000080460	5.956	1.25e-21		Cytoplasm	other	64225	56298	298757
NPEPL1	aminopeptidase-like 1	ENSDART00000024578	-4.581	1.28e-21		Nucleus	peptidase	79716	228961	311671
CHAF1A	chromatin assembly factor 1 subunit A	ENST00000301280	-5.738	8.02e-20		Nucleus	other	10036	27221	363333
DDX21	DExD-box helicase 21	ENSDART00000165165	2.775	2.18e-17	8	Nucleus	enzyme	9188	56200	317399
RNGTT	RNA guanylyltransferase and 5'-phosphatase	ENSDART00000040680	-5.373	3.16e-16		Nucleus	phosphatase	8732	24018	313131
LAMC2	laminin subunit gamma 2	ENST00000264144	4.731	8.5e-16		Extracellular Space	other	3918	16782	192362
HSD17B4	hydroxysteroid 17-beta dehydrogenase 4	ENSDART00000162032	4.014	8.62e-16		Cytoplasm	enzyme	3295	15488	79244
FYB	FYN binding protein	O35601	3.906	1.55e-15		Nucleus	other	2533	23880	499537
NSMCE2	NSE2/MMS21 homolog, SMC5-SMC6 complex SUMO ligase	ENSDART00000112584	-5.092	2.78e-15		Nucleus	enzyme	286053	68501	299957
TRAF3IP1	TRAF3 interacting protein 1	ENSDART00000158713	5.073	3.37e-15		Cytoplasm	other	26146	74019	363286
PYGM	glycogen phosphorylase, muscle associated	ENSDART00000077871	4.928	6.38e-14		Cytoplasm	enzyme	5837	19309	24701
DDX19A	DEAD-box helicase 19A	ENSDART00000165422	4.981	9.84e-14		Nucleus	enzyme	55308	13680	292022
TSPAN3	tetraspanin 3	Q9QY33	5.577	5.39e-13		Plasma Membrane	other	10099	56434	300733
MAN1A2	mannosidase alpha class 1A member 2	ENSDART00000144248	1.903	7.97e-13		Cytoplasm	enzyme	10905	17156	295319
ING1	inhibitor of growth family member 1	ENSDART00000134646	-4.851	1.26e-12		Nucleus	transcription regulator	3621	26356	306626
CCDC69	coiled-coil domain containing 69	ENST00000522964	4.825	1.33e-12		Other	other	26112
CLCC1	chloride channel CLIC like 1	ENSDART00000164256	4.828	1.74e-12		Cytoplasm	ion channel	23155	229725	170927
BBS1	Bardet-Biedl syndrome 1	ENSDART00000113061	4.798	1.79e-12		Extracellular Space	other	582	52028	309156
SART3	squamous cell carcinoma antigen recognized by T-cells 3	ENSDART00000124545	-4.744	3.09e-12		Nucleus	other	9733	53890	304582
ESAM	endothelial cell adhesion molecule	ENSDART00000157875	-3.677	6.29e-12		Plasma Membrane	other	90952	69524	300519
UBL3	ubiquitin like 3	ENST00000380680	-1.069	9.62e-12		Cytoplasm	other	5412	24109	363869
SURF2	surfeit 2	ENSDART00000054070	4.379	3.62e-11	4	Nucleus	other	6835	20931
CDK2AP2	cyclin dependent kinase 2 associated protein 2	ENSDART00000161377	4.554	7.27e-11		Nucleus	other	10263	52004	688405
SLC7A8	solute carrier family 7 member 8	ENSDART00000010124	4.419	2.27e-10		Plasma Membrane	transporter	23428	50934	84551
MSTO1	misato 1, mitochondrial distribution and morphology regulator	ENSDART00000037515	-3.929	2.58e-10		Cytoplasm	other	55154	229524	295237
PDXK	pyridoxal (pyridoxine, vitamin B6) kinase	ENSDART00000142560	-2.851	2.75e-10	25	Cytoplasm	kinase	8566	216134	83578
ACOT9	acyl-CoA thioesterase 9	ENSDART00000030592	1.234	3.31e-10		Cytoplasm	enzyme	23597	64833|56360	302640
PLAU	plasminogen activator, urokinase	ENSDART00000171563	4.374	3.61e-10	10	Extracellular Space	peptidase	5328	18792	25619
CBWD1	COBW domain containing 1	ENSDART00000012132	4.338	6.75e-10		Other	other	55871	226043	171057
GPATCH4	G-patch domain containing 4	ENST00000506832	1.547	9.79e-10		Other	other	54865	66614	295228
FKBP10	FK506 binding protein 10	ENST00000321562	3.094	4.08e-09		Cytoplasm	enzyme	60681	14230	360627
RTL1	retrotransposon-like 1	A6NKG5	2.265	5.26e-09		Other	other	388015	353326
KCTD9	potassium channel tetramerization domain containing 9	ENST00000221200	4.191	5.83e-09		Other	other	54793	105440	364410
PDIK1L	PDLIM1 interacting kinase 1 like	ENSDART00000079014	1.922	6.32e-09		Nucleus	kinase	149420	230809	313609
TTYH1	tweety family member 1	ENSDART00000115173	-1.94	1.21e-08		Plasma Membrane	ion channel	57348	57776	292597
ZNF205	zinc finger protein 205	ENST00000620094	-4.137	1.22e-08	18	Nucleus	other	7755	22654	287095
UQCRFS1	ubiquinol-cytochrome c reductase, Rieske iron-sulfur polypeptide 1	ENSDART00000006868	-4.021	1.29e-08	14	Cytoplasm	enzyme	7386	66694	291103
HIRIP3	HIRA interacting protein 3	Q8BLH7	2.058	1.3e-08		Nucleus	other	8479	233876	361650
PDCL3	phosducin like 3	ENST00000264254	2.346	2.75e-08	17	Cytoplasm	other	79031	68833	316348
SPPL2B	signal peptide peptidase like 2B	ENST00000610743	-2.35	3.61e-08	20	Plasma Membrane	peptidase	56928	73218	362828
HHAT	hedgehog acyltransferase	ENSDART00000148743	4.021	4.31e-08		Cytoplasm	enzyme	55733	226861	289344
DLL1	delta like canonical Notch ligand 1	ENSDART00000099224	-2.851	7.4e-08		Plasma Membrane	enzyme	28514	13388	84010
CUL2	cullin 2	ENSDART00000138432	2.018	9.45e-08		Nucleus	enzyme	8453	71745	361258
PNLIPRP1	pancreatic lipase related protein 1	ENST00000482833	2.065	1.08e-07		Extracellular Space	enzyme	5407	18946	84028
INSIG2	insulin induced gene 2	ENSDART00000004498	3.87	2.32e-07		Cytoplasm	other	51141	72999	288985
TRAPPC13	trafficking protein particle complex 13	ENSDART00000168909	3.834	2.46e-07		Other	other	80006	66975	294709
BRK1	BRICK1, SCAR/WAVE actin nucleating complex subunit	ENSDART00000124935	3.498	2.59e-07		Cytoplasm	other	55845	101314	679934
SERPINE1	serpin family E member 1	ENSDART00000079347	-1.663	3.52e-07		Extracellular Space	other	5054	18787	24617
SPINT2	serine peptidase inhibitor, Kunitz type 2	ENSDART00000101152	-3.712	4.06e-07		Extracellular Space	other	10653	20733	292770
OPN5	opsin 5	Q6VZZ7	-2.655	6.16e-07		Plasma Membrane	G-protein coupled receptor	221391	353344	316259
RAB1B	RAB1B, member RAS oncogene family	ENSDART00000055810	-2.168	7.78e-07		Cytoplasm	other	81876	76308	100126191|102555167
ABCF1	ATP binding cassette subfamily F member 1	ENSDART00000073705	3.513	8.62e-07		Cytoplasm	transporter	23	224742	85493
COL4A2	collagen type IV alpha 2 chain	ENST00000360467	-2.828	9.1e-07		Extracellular Space	other	1284	12827	306628
YRDC	yrdC N6-threonylcarbamoyltransferase domain containing	ENSDART00000060729	3.446	9.15e-07		Other	other	79693	230734	319113
MRPL40	mitochondrial ribosomal protein L40	ENSDART00000063943	-2.429	1.09e-06		Cytoplasm	other	64976	18100	287962
RGS9	regulator of G-protein signaling 9	ENSDART00000127981	-3.68	1.52e-06		Cytoplasm	enzyme	8787	19739	29481
PHB2	prohibitin 2	ENSDART00000063384	-3.374	1.66e-06		Cytoplasm	transcription regulator	11331	12034	114766
SURF4	surfeit 4	ENSDART00000172177	-2.53	2.01e-06		Cytoplasm	other	6836	20932	619346
EMP2	epithelial membrane protein 2	ENSDART00000153969	1.137	2.26e-06		Plasma Membrane	other	2013	13731	360468
FAM63A	family with sequence similarity 63 member A	ENSDART00000136502	1.921	2.46e-06		Cytoplasm	peptidase	55793	75007	310665
NMRK2	nicotinamide riboside kinase 2	ENST00000616156	-2.479	2.55e-06		Plasma Membrane	kinase	27231	69564	100912521
NEK2	NIMA related kinase 2	ENSDART00000003248	-2.746	2.61e-06		Cytoplasm	kinase	4751	18005
TBCE	tubulin folding cofactor E	ENSDART00000173340	3.589	2.87e-06		Cytoplasm	other	6905	70430	361255
CTSD	cathepsin D	ENSDART00000149598	3.195	2.93e-06		Cytoplasm	peptidase	1509	13033	171293
ATP1B2	ATPase Na+/K+ transporting subunit beta 2	ENSDART00000097822	1.875	3.69e-06		Plasma Membrane	transporter	482	11932	24214
STN1	STN1, CST complex subunit	ENSDART00000027624	3.581	3.82e-06		Nucleus	other	79991	108689	294025
CDCA7	cell division cycle associated 7	ENSDART00000140695	-3.302	4.19e-06		Nucleus	other	83879	66953	311742
IBA57	IBA57 homolog, iron-sulfur cluster assembly	ENSDART00000055618	-3.4	4.3e-06		Cytoplasm	other	200205	216792	363611
BLZF1	basic leucine zipper nuclear factor 1	ENSDART00000108579	1.926	5.69e-06	22	Cytoplasm	transcription regulator	8548	66352	498266
ZNF300	zinc finger protein 300	ENST00000446148	-2.927	5.69e-06		Nucleus	other	91975
ZKSCAN8	zinc finger with KRAB and SCAN domains 8	Q15776	1.286	5.89e-06		Nucleus	transcription regulator	7745	93681	306974
KPNA7	karyopherin subunit alpha 7	ENSDART00000036906	3.508	5.95e-06		Other	other	402569	381686	690504
BCAS2	breast carcinoma amplified sequence 2	ENSDART00000064066	1.307	6.93e-06	8	Nucleus	other	10286	68183	295334
VEGFA	vascular endothelial growth factor A	ENSDART00000017349	2.9	7.03e-06	1	Extracellular Space	growth factor	7422	22339	83785
ISYNA1	inositol-3-phosphate synthase 1	ENST00000338128	3.466	7.87e-06		Cytoplasm	enzyme	51477	71780	290651
FUT10	fucosyltransferase 10	ENSDART00000161506	-1.229	9.25e-06		Cytoplasm	enzyme	84750	171167	497619
C8orf76	chromosome 8 open reading frame 76	ENSDART00000113816	-2.818	9.81e-06		Other	other	84933	75758	314992
ARPP19	cAMP regulated phosphoprotein 19	ENST00000569281	-2.166	1.18e-05	9	Cytoplasm	transporter	10776	59046	60336
GTF3C5	general transcription factor IIIC subunit 5	ENSDART00000091835	-3.445	1.28e-05		Nucleus	transcription regulator	9328	70239	362095
AKR7A2	aldo-keto reductase family 7 member A2	ENSDART00000014871	-2.308	1.34e-05		Cytoplasm	enzyme	8574	110198	171445
CLUH	clustered mitochondria homolog	ENSDART00000047471	1.11	1.43e-05		Cytoplasm	translation regulator	23277	74148	303300
DEK	DEK proto-oncogene	ENST00000507591	1.203	1.46e-05		Nucleus	transcription regulator	7913	110052	306817
MOB1A	MOB kinase activator 1A	ENSDART00000159851	3.183	1.46e-05	15	Plasma Membrane	other	55233	232157	297387
PROS1	protein S (alpha)	P07224	-3.161	1.49e-05		Extracellular Space	other	5627	19128	81750
ALAS2	5'-aminolevulinate synthase 2	ENSDART00000172611	2.315	1.5e-05		Cytoplasm	enzyme	212	11656	25748
TYSND1	trypsin domain containing 1	ENSDART00000110157	-2.812	1.54e-05	6	Cytoplasm	peptidase	219743	71767	365571
UFSP2	UFM1 specific peptidase 2	Q5ZIF3	3.398	1.7e-05	2	Other	enzyme	55325	192169	361151
GALC	galactosylceramidase	ENSDART00000028044	-3.176	1.87e-05	1	Cytoplasm	enzyme	2581	14420	314360
ZNF432	zinc finger protein 432	ENST00000221315	2.355	2.07e-05		Nucleus	other	9668
AJAP1	adherens junctions associated protein 1	ENSDART00000140145	3.233	2.21e-05		Plasma Membrane	other	55966	230959	687031
MARCO	macrophage receptor with collagenous structure	ENSDART00000082368	2.615	2.3e-05		Plasma Membrane	transmembrane receptor	8685	17167	367391
ACP2	acid phosphatase 2, lysosomal	ENSDART00000022634	0.986	2.34e-05	18	Cytoplasm	phosphatase	53	11432	24162
Gstt3	glutathione S-transferase, theta 3	ENSDART00000015841	-1.026	2.63e-05		Other	enzyme		103140
FCF1	FCF1 rRNA-processing protein	ENSDART00000166394	-2.111	3.16e-05		Nucleus	other	51077	73736	299198
OGFR	opioid growth factor receptor	ENST00000621591	-0.799	3.18e-05		Plasma Membrane	other	11054	72075	83525
POLR3D	RNA polymerase III subunit D	ENSDART00000166535	-1.08	3.57e-05		Nucleus	transcription regulator	661	67065	306012
SH2D4A	SH2 domain containing 4A	ENSDART00000123312	1.3	3.57e-05	18	Cytoplasm	other	63898	72281	306376
AGO1	argonaute 1, RISC catalytic component	ENST00000635259	-1.139	4.94e-05	4	Cytoplasm	translation regulator	26523	236511	313594
MIS18BP1	MIS18 binding protein 1	Q6P0N0	-2.683	5e-05	16	Nucleus	other	55320	217653	689296
ALDH9A1	aldehyde dehydrogenase 9 family member A1	ENSDART00000171771	3.058	5.06e-05		Cytoplasm	enzyme	223	56752	64040
IVD	isovaleryl-CoA dehydrogenase	ENSDART00000062894	-2.899	5.53e-05	1	Cytoplasm	enzyme	3712	56357	24513
ALDH1A3	aldehyde dehydrogenase 1 family member A3	ENSDART00000055593	2.605	5.99e-05		Cytoplasm	enzyme	220	56847	266603
HIST2H3A	histone cluster 2 H3 family member a	ENSDART00000089844	-2.238	6.38e-05		Nucleus	other	333932	260423	100359421
AMH	anti-Mullerian hormone	AMH	-2.983	6.4e-05		Extracellular Space	growth factor	268	11705	25378
HIP1R	huntingtin interacting protein 1 related	ENSDART00000160189	1.511	6.47e-05		Cytoplasm	other	9026	29816	81917
GTPBP10	GTP binding protein 10	A4D1E9	-2.958	6.63e-05		Cytoplasm	other	85865	207704	312054
ST3GAL4	ST3 beta-galactoside alpha-2,3-sialyltransferase 4	ENSDART00000097259	-1.818	6.68e-05		Cytoplasm	enzyme	6484	20443	363040
PI16	peptidase inhibitor 16	Q9ET66	1.758	7.54e-05		Extracellular Space	other	221476	74116	294312
SGO2	shugoshin 2	Q7TSY8	1.036	7.65e-05		Nucleus	other	151246	244495|68549	316425
HIST2H2AB	histone cluster 2 H2A family member b	ENSDART00000123660	-0.938	9.07e-05		Nucleus	other	317772	621893	690102
SOCS3	suppressor of cytokine signaling 3	ENSDART00000037904	-1.23	9.4e-05		Cytoplasm	phosphatase	9021	12702	89829
DPM1	dolichyl-phosphate mannosyltransferase subunit 1, catalytic	ENSDART00000157522	3.11	9.75e-05		Cytoplasm	enzyme	8813	13480	296394
PSMD13	proteasome 26S subunit, non-ATPase 13	ENSDART00000104576	1.762	9.86e-05		Cytoplasm	peptidase	5719	23997	365388
DECR1	2,4-dienoyl-CoA reductase 1, mitochondrial	ENSDART00000139069	1.933	0.000107		Cytoplasm	enzyme	1666	67460	117543
PIGM	phosphatidylinositol glycan anchor biosynthesis class M	ENSDART00000032722	-1.415	0.000116		Cytoplasm	enzyme	93183	67556	79112
TF	transferrin	ENSDART00000163194	-2.278	0.000144		Extracellular Space	transporter	7018	22041	24825
HNRNPH3	heterogeneous nuclear ribonucleoprotein H3	ENST00000491200	-3.115	0.000151	10	Nucleus	other	3189	432467	361838|100910795
PSMB10	proteasome subunit beta 10	ENSDART00000099943	1.313	0.000158		Cytoplasm	peptidase	5699	19171	291983
KNL1	kinetochore scaffold 1	Q8NG31	-1.789	0.000162		Nucleus	other	57082	76464	311327
KCTD13	potassium channel tetramerization domain containing 13	ENSDART00000065807	1.611	0.000166		Nucleus	ion channel	253980	233877	293497
LONP2	lon peptidase 2, peroxisomal	ENSDART00000157834	-2.496	0.000172	6	Cytoplasm	peptidase	83752	66887
HBE1	hemoglobin subunit epsilon 1	ENSDART00000130869	1.622	0.00018		Cytoplasm	transporter	3046	15132	94164
MYO5B	myosin VB	ENSDART00000089030	3.077	0.000184		Cytoplasm	enzyme	4645	17919	25132
WDR83	WD repeat domain 83	ENSDART00000060978	-1.454	0.000201		Nucleus	other	84292	67836	288924
CYB561	cytochrome b561	ENSDART00000055659	-1.641	0.000205		Cytoplasm	enzyme	1534	13056	303601
MITF	melanogenesis associated transcription factor	ENST00000328528	3.055	0.000211		Nucleus	transcription regulator	4286	17342	25094
PGGT1B	protein geranylgeranyltransferase type I subunit beta	ENSDART00000166683	-2.874	0.000227		Cytoplasm	enzyme	5229	225467	81746
HFE2	hemochromatosis type 2 (juvenile)	ENSDART00000045600	-1.314	0.00025		Plasma Membrane	other	148738	69585	310681
ARHGAP40	Rho GTPase activating protein 40	ENST00000373345	1.643	0.000254		Cytoplasm	other	343578	545481	296323
TBP	TATA-box binding protein	ENSDART00000016211	1.335	0.000255		Nucleus	transcription regulator	6908	21374	117526
Col4a5	collagen type IV alpha 5 chain	ENSDART00000108738	-1.593	0.000262		Extracellular Space	other			363457
CLDN11	claudin 11	ENSDART00000010615	1.782	0.000296		Plasma Membrane	other	5010	18417	84588
TDG	thymine DNA glycosylase	P56581	-2.838	0.00032		Nucleus	enzyme	6996	545124|21665	114521
HSD3B2	hydroxy-delta-5-steroid dehydrogenase, 3 beta- and steroid delta-isomerase 2	ENSDART00000061321	-2.245	0.000335		Cytoplasm	enzyme	3284	15492	29632|100911154|682974
BCL2L14	BCL2 like 14	Q9BZR8	1.947	0.000363	25	Cytoplasm	other	79370	66813	500348
SCAP	SREBF chaperone	ENSDART00000141130	-1.452	0.000398		Cytoplasm	other	22937	235623	301024
CMTR2	cap methyltransferase 2	ENSDART00000052805	1.412	0.000402		Other	enzyme	55783	234728	292016
PIK3C3	phosphatidylinositol 3-kinase catalytic subunit type 3	ENSDART00000101265	-2.241	0.000406		Cytoplasm	kinase	5289	225326	65052
ZFC3H1	zinc finger C3H1-type containing	ENST00000378743	-1.33	0.00041		Extracellular Space	other	196441	216345	314836
ATP8B1	ATPase phospholipid transporting 8B1	ENSDART00000137844	1.203	0.000431		Plasma Membrane	transporter	5205	54670	291555
PHF3	PHD finger protein 3	ENST00000393387	1.611	0.000511		Nucleus	other	23469	213109	363210
PATZ1	POZ/BTB and AT hook containing zinc finger 1	ENSDART00000156660	-1.914	0.000513		Nucleus	transcription regulator	23598	56218	305471
KMT5C	lysine methyltransferase 5C	ENST00000255613	1.302	0.000515		Nucleus	enzyme	84787	232811	308345
NUDC	nuclear distribution C, dynein complex regulator	ENSDART00000170335	-2.269	0.000529		Cytoplasm	other	10726	18221	29648
SULT1C3	sulfotransferase family 1C member 3	ENST00000329106	2.197	0.000545		Cytoplasm	enzyme	442038	20888	65185
SERINC2	serine incorporator 2	ENSDART00000027697	1.115	0.000562		Plasma Membrane	transporter	347735	230779	313057
KAZN	kazrin, periplakin interacting protein	ENSDART00000110432	1.587	0.000566	18	Plasma Membrane	other	23254	71529	313672
CLDN4	claudin 4	ENST00000340958	2.142	0.000575		Plasma Membrane	transmembrane receptor	1364	12740	304407
WNT3	Wnt family member 3	ENST00000611547	-1.411	0.000608		Extracellular Space	other	7473	22415	24882
LMNB1	lamin B1	ENSDART00000065037	-1.092	0.000627		Nucleus	other	4001	16906	116685
DNMT3B	DNA methyltransferase 3 beta	ENST00000201963	-1.35	0.000657		Nucleus	enzyme	1789	13436	444985
NCAPD2	non-SMC condensin I complex subunit D2	ENSDART00000113351	-2.087	0.000657	10	Nucleus	other	9918	68298	362438
TSPAN4	tetraspanin 4	ENST00000397408	2.166	0.000657		Plasma Membrane	other	7106	64540	100911766|293627
PC	pyruvate carboxylase	ENST00000393960	1.629	0.00067		Cytoplasm	enzyme	5091	18563	25104
TOP2B	topoisomerase (DNA) II beta	ENSDART00000130695	-2.855	0.000717		Nucleus	enzyme	7155	21974	361100
MRS2	MRS2, magnesium transporter	ENSDART00000091377	-1.333	0.000751		Cytoplasm	transporter	57380	380836	79032
EXOC2	exocyst complex component 2	ENSDART00000077962	1.626	0.000774		Cytoplasm	transporter	55770	66482	171455
TMEM184A	transmembrane protein 184A	ENSDART00000168228	2.596	0.000801		Cytoplasm	other	202915	231832	304325
CD55	CD55 molecule (Cromer blood group)	P08174	2.102	0.000802		Plasma Membrane	other	1604	13136|13137	64036
PGK1	phosphoglycerate kinase 1	ENSDART00000076333	-2.767	0.000802	2	Cytoplasm	kinase	5230	18655	24644
APLNR	apelin receptor	ENST00000611099	-1.815	0.000808		Plasma Membrane	G-protein coupled receptor	187	23796	83518
OVOS2	ovostatin 2	Q6IE36	2.595	0.000822		Other	other	144203	232400	362442
COA4	cytochrome c oxidase assembly factor 4 homolog	ENST00000537289	1.308	0.000836		Other	other	51287	68185	499214
FAM72A	family with sequence similarity 72 member A	ENSDART00000136265	2.546	0.000836	19	Cytoplasm	other	729533	108900	681249
SRD5A3	steroid 5 alpha-reductase 3	ENSDART00000063578	2.454	0.000836		Cytoplasm	enzyme	79644	57357	305291
SAR1B	secretion associated Ras related GTPase 1B	ENSDART00000168425	2.261	0.000845		Cytoplasm	enzyme	51128	66397	287276
MYC	v-myc avian myelocytomatosis viral oncogene homolog	ENSDART00000111014	-2.147	0.000881		Nucleus	transcription regulator	4609	17869	24577
SF3B5	splicing factor 3b subunit 5	ENSDART00000002244	-1.945	0.000888		Nucleus	other	83443	66125	680891
FAM208A	family with sequence similarity 208 member A	ENSDART00000137026	-1.133	0.000922		Other	other	23272	218850	680155
ZCCHC7	zinc finger CCHC-type containing 7	ENSDART00000129066	2.224	0.000922		Nucleus	other	84186	319885	298086
IFI30	IFI30, lysosomal thiol reductase	ENST00000600463	-0.525	0.000959	19	Cytoplasm	enzyme	10437	65972	290644
BORCS8	BLOC-1 related complex subunit 8	ENSDART00000105432	1.953	0.000966		Cytoplasm	other	729991	72368	688966
ING2	inhibitor of growth family member 2	ENSDART00000160066	-1.665	0.00098		Nucleus	transcription regulator	3622	69260	290744
ZNF835	zinc finger protein 835	ENST00000537055	-1.411	0.00101		Other	other	90485
YIPF6	Yip1 domain family member 6	ENSDART00000076627	-1.213	0.00106	9	Cytoplasm	other	286451	77929	363476
FAU	FAU, ubiquitin like and ribosomal protein S30 fusion	ENSDART00000169386	-1.484	0.00107	25	Cytoplasm	other	2197	14109	29752|100360647|687780
APMAP	adipocyte plasma membrane associated protein	ENSDART00000025910	-1.262	0.00109	3	Plasma Membrane	enzyme	57136	71881	366227
CPXM2	carboxypeptidase X, M14 family member 2	ENSDART00000126440	1.916	0.00111		Extracellular Space	peptidase	119587	55987	293566
BRF1	BRF1, RNA polymerase III transcription initiation factor 90 kDa subunit	ENST00000547530	-1.886	0.00112		Nucleus	transcription regulator	2972	72308	299347
C12orf49	chromosome 12 open reading frame 49	ENSDART00000114873	2.023	0.00113		Other	other	79794	76792	498188
DDX23	DEAD-box helicase 23	ENSDART00000019620	-1.988	0.00113		Nucleus	enzyme	9416	74351	300208
GPAT4	glycerol-3-phosphate acyltransferase 4	ENSDART00000158038	-2.421	0.00116		Cytoplasm	enzyme	137964	102247	290843
CDC42SE1	CDC42 small effector 1	ENSDART00000031895	-0.171	0.00121		Plasma Membrane	other	56882	57912	499672
GID8	GID complex subunit 8 homolog	ENSDART00000054738	1.127	0.00127		Nucleus	other	54994	76425	296466
ANKRD13A	ankyrin repeat domain 13A	ENSDART00000168868	1.351	0.00129		Plasma Membrane	other	88455	68420	360823
DCUN1D3	defective in cullin neddylation 1 domain containing 3	ENSDART00000013894	-1.972	0.00129		Cytoplasm	other	123879	233805	309035
CHUK	conserved helix-loop-helix ubiquitous kinase	ENSDART00000027428	1.633	0.00132		Cytoplasm	kinase	1147	12675	309361
RNF4	ring finger protein 4	ENSDART00000168959	2.357	0.00132		Nucleus	transcription regulator	6047	19822	29274
WEE2	WEE1 homolog 2	ENSDART00000040074	1.016	0.00132		Cytoplasm	kinase	494551	381759	502750
RPS23	ribosomal protein S23	ENSDART00000039206	-2.525	0.00138		Cytoplasm	translation regulator	6228	66475	124323
ACOT11	acyl-CoA thioesterase 11	ENSDART00000081058	-2.02	0.0014		Cytoplasm	enzyme	26027	329910	100363074
SLC22A13	solute carrier family 22 member 13	ENSDART00000082201	-1.153	0.00143		Plasma Membrane	transporter	9390	102570	316062
FKBP5	FK506 binding protein 5	ENSDART00000028373	0.917	0.00147		Nucleus	enzyme	2289	14229	361810
PFKFB1	6-phosphofructo-2-kinase/fructose-2,6-biphosphatase 1	ENSDART00000135103	2.104	0.00149		Cytoplasm	kinase	5207	18639	24638
ATP23	ATP23 metallopeptidase and ATP synthase assembly factor homolog	ENSDART00000093289	-2.406	0.0015		Plasma Membrane	kinase	91419	68876	299828
ERLIN2	ER lipid raft associated 2	ENSDART00000131286	2.099	0.0015		Plasma Membrane	kinase	11160	244373	290823
FASTK	Fas activated serine/threonine kinase	ENSDART00000134125	1.549	0.00151	14	Cytoplasm	kinase	10922	66587	296741
WASHC5	WASH complex subunit 5	ENSDART00000164472	-2.127	0.00151	23	Cytoplasm	other	9897	223593	362919
EHMT1	euchromatic histone lysine methyltransferase 1	ENSDART00000123047	-1.455	0.00152		Nucleus	transcription regulator	79813	77683	362078
MRPL39	mitochondrial ribosomal protein L39	ENSDART00000060944	-0.777	0.00153		Cytoplasm	other	54148	27393	684304
SNF8	SNF8, ESCRT-II complex subunit	ENSDART00000080888	-2.264	0.00159	19	Cytoplasm	enzyme	11267	27681	287645
DHPS	deoxyhypusine synthase	ENSDART00000074068	1.965	0.0016		Cytoplasm	enzyme	1725	330817	288923
BTBD2	BTB domain containing 2	ENSDART00000159480	-1.301	0.00168		Cytoplasm	other	55643	208198	500793
IFT20	intraflagellar transport 20	ENSDART00000138375	-2.23	0.00169		Cytoplasm	other	90410	55978	287541
MEPCE	methylphosphate capping enzyme	ENST00000310512	-1.664	0.00169		Other	enzyme	56257	231803
DLAT	dihydrolipoamide S-acetyltransferase	ENSDART00000016502	1.561	0.0017	4	Cytoplasm	enzyme	1737	235339	81654
C1QC	complement C1q C chain	P31722	1.669	0.00172	23	Extracellular Space	peptidase	714	12262	362634
CA7	carbonic anhydrase 7	ENSDART00000066380	2.713	0.00172		Cytoplasm	enzyme	766	12354	291819
CAMKMT	calmodulin-lysine N-methyltransferase	ENST00000378494	-2.199	0.00172		Nucleus	enzyme	79823	73582	299521
LRRC41	leucine rich repeat containing 41	Q5M9H1	1.393	0.00172		Other	other	10489	230654	362566
SPTAN1	spectrin alpha, non-erythrocytic 1	ENSDART00000158581	1.493	0.00172		Plasma Membrane	other	6709	20740	64159
ARHGAP4	Rho GTPase activating protein 4	ENSDART00000138792	1.685	0.00179		Cytoplasm	other	393	171207	246249
INTS9	integrator complex subunit 9	ENSDART00000097865	-2.341	0.00182		Nucleus	other	55756	210925
NCL	nucleolin	ENST00000461347	2.017	0.00184		Nucleus	other	4691	17975	25135
SNAP47	synaptosome associated protein 47	ENSDART00000092741	1.068	0.00193		Plasma Membrane	other	116841	67826	303183
PAK5	p21 (RAC1) activated kinase 5	ENSDART00000151399	2.567	0.00194		Nucleus	kinase	57144	241656	311450
PPM1K	protein phosphatase, Mg2+/Mn2+ dependent 1K	ENST00000508256	-0.932	0.00196		Cytoplasm	phosphatase	152926	243382	312381
PITPNC1	phosphatidylinositol transfer protein, cytoplasmic 1	ENST00000580974	1.686	0.00197		Cytoplasm	transporter	26207		498015
LGALS3	galectin 3	P08699	-0.791	0.002		Extracellular Space	other	3958	16854	83781
ALDOA	aldolase, fructose-bisphosphate A	ENSDART00000020741	1.184	0.00201		Cytoplasm	enzyme	226	11674	24189
NDEL1	nudE neurodevelopment protein 1 like 1	ENSDART00000169923	1.428	0.00201		Nucleus	peptidase	81565	83431	170845
KIAA0907	KIAA0907	ENSDART00000161833	2.353	0.00205		Nucleus	other	22889	74200	361980
AKR1B1	aldo-keto reductase family 1 member B	ENSDART00000067040	1.289	0.00208		Cytoplasm	enzyme	231	11677	24192
ROBO1	roundabout guidance receptor 1	ENSDART00000034683	-1.35	0.00208		Plasma Membrane	transmembrane receptor	6091	19876	58946
RPAP3	RNA polymerase II associated protein 3	ENSDART00000122535	1.385	0.00208		Other	enzyme	79657	71919	300189
HPS3	HPS3, biogenesis of lysosomal organelles complex 2 subunit 1	ENSDART00000165430	-2.331	0.0021		Cytoplasm	other	84343	12807	310288
SNX5	sorting nexin 5	ENSDART00000020350	1.513	0.0021	23	Cytoplasm	transporter	27131	69178
CAMK2D	calcium/calmodulin dependent protein kinase II delta	ENSDART00000166198	1.432	0.00212		Cytoplasm	kinase	817	108058	24246
CAV1	caveolin 1	ENSDART00000172338	1.733	0.00216		Plasma Membrane	transmembrane receptor	857	12389	25404
INTS7	integrator complex subunit 7	ENSDART00000020703	-2.445	0.00216		Nucleus	other	25896	77065	289382
CNN2	calponin 2	ENSDART00000142687	2.569	0.0022		Cytoplasm	other	1265	12798	690976
HINT3	histidine triad nucleotide binding protein 3	ENSDART00000110100	1.647	0.00221	6	Cytoplasm	other	135114	66847	246769
SLC25A35	solute carrier family 25 member 35	ENSDART00000163048	1.967	0.00221	25	Cytoplasm	other	399512	71998	497933
CHST10	carbohydrate sulfotransferase 10	ENSDART00000047211	-2.138	0.00222	20	Cytoplasm	enzyme	9486	98388	140568
SORBS3	sorbin and SH3 domain containing 3	ENSDART00000129597	1.875	0.00222		Cytoplasm	other	10174	20410	282843
GEMIN6	gem nuclear organelle associated protein 6	Q8WXD5	-2.336	0.00223		Nucleus	other	79833	67242|621705	362688
PLEKHM1	pleckstrin homology and RUN domain containing M1	ENSDART00000159367	-2.405	0.00223		Cytoplasm	other	9842	353047	303584
AXIN2	axin 2	ENST00000307078	-1.327	0.00224		Cytoplasm	other	8313	12006	29134
PMP22	peripheral myelin protein 22	ENST00000612492	1.793	0.00232		Plasma Membrane	other	5376	18858	24660
TMEM41A	transmembrane protein 41A	ENSDART00000102430	-1.844	0.00233		Other	other	90407	66664	681708
USO1	USO1 vesicle transport factor	ENSDART00000011809	-1.671	0.00233		Cytoplasm	transporter	8615	56041	56042
INHA	inhibin alpha subunit	ENSDART00000057348	-2.98	0.00237		Extracellular Space	growth factor	3623	16322	24504
CBR1	carbonyl reductase 1	ENSDART00000167051	1.903	0.00238	2	Cytoplasm	enzyme	873	12408	29224|102556347|100360507
SOX3	SRY-box 3	ENST00000370536	-1.711	0.00238		Nucleus	transcription regulator	6658	20675
TXN2	thioredoxin 2	ENSDART00000098927	-2.212	0.00238		Cytoplasm	enzyme	25828	56551	79462
EXOSC10	exosome component 10	ENSDART00000137410	1.166	0.00239	13	Nucleus	kinase	5394	50912	313707
CRISPLD1	cysteine rich secretory protein LCCL domain containing 1	ENST00000262207	1.663	0.00241		Cytoplasm	other	83690	83691	316482
ID1	inhibitor of DNA binding 1, HLH protein	ENSDART00000059732	-0.964	0.00241		Nucleus	transcription regulator	3397	15901	25261
TBC1D20	TBC1 domain family member 20	ENSDART00000045752	2.649	0.00241	24	Nucleus	other	128637	67231	362237
TIMM23	translocase of inner mitochondrial membrane 23	Q7T2P6	-2.122	0.00241	1	Cytoplasm	transporter	100287932	53600	54312|100362432
ALDH18A1	aldehyde dehydrogenase 18 family member A1	ENSDART00000160422	1.263	0.00244		Cytoplasm	kinase	5832	56454	361755
FAM49A	family with sequence similarity 49 member A	ENSDART00000168216	0.928	0.00244		Other	other	81553	76820	298890
NADK2	NAD kinase 2, mitochondrial	ENSDART00000157839	2.456	0.00244	9	Cytoplasm	kinase	133686	68646	365699
UBE2K	ubiquitin conjugating enzyme E2 K	ENSDART00000125969	-1.571	0.0025		Cytoplasm	transcription regulator	3093	53323	289623
HELQ	helicase, POLQ-like	ENSDART00000109412	-2.436	0.00251	17	Nucleus	enzyme	113510	191578	360912
PGLS	6-phosphogluconolactonase	ENSDART00000139037	1.003	0.00255	2	Cytoplasm	enzyme	25796	66171	290636
SCFD1	sec1 family domain containing 1	ENSDART00000134735	-2.212	0.00256	4	Cytoplasm	transporter	23256	76983	54350
CD2AP	CD2 associated protein	ENSDART00000102611	-1.748	0.00263		Cytoplasm	other	23607	12488	316258
CHST7	carbohydrate sulfotransferase 7	ENSDART00000065119	1.78	0.00266		Cytoplasm	enzyme	56548	60322	302302
STK3	serine/threonine kinase 3	ENSDART00000008698	1.327	0.00266	15	Cytoplasm	kinase	6788	56274	65189
RASA1	RAS p21 protein activator 1	ENSDART00000139824	-1.365	0.00272		Cytoplasm	transporter	5921	218397	25676
RYBP	RING1 and YY1 binding protein	ENSDART00000075497	1.264	0.00273	18	Nucleus	transcription regulator	23429	628746|56353
DACT3	dishevelled binding antagonist of beta catenin 3	ENST00000391916	-1.49	0.00281		Cytoplasm	other	147906	629378	499088
HNMT	histamine N-methyltransferase	ENSDART00000004745	-1.401	0.00283		Cytoplasm	enzyme	3176	140483	81676
SLC9A7	solute carrier family 9 member A7	ENSDART00000039934	-1.737	0.00289		Cytoplasm	transporter	84679	236727
CPT1A	carnitine palmitoyltransferase 1A	ENSDART00000151938	2.023	0.00291	20	Cytoplasm	enzyme	1374	12894	25757
CHMP4B	charged multivesicular body protein 4B	ENSDART00000023515	-2.572	0.00303		Cytoplasm	other	128866	75608	679886
UXS1	UDP-glucuronate decarboxylase 1	ENSDART00000078525	-2.568	0.00304		Cytoplasm	enzyme	80146	67883	246232
LAMC3	laminin subunit gamma 3	ENSDART00000145127	1.293	0.00307		Extracellular Space	other	10319	23928	311862
MYOF	myoferlin	ENST00000358334	1.939	0.00312		Nucleus	other	26509	226101	309499
PSD2	pleckstrin and Sec7 domain containing 2	ENSDART00000091739	-2.1	0.00312		Plasma Membrane	other	84249	74002	307500
UBE2B	ubiquitin conjugating enzyme E2 B	ENSDART00000029946	-2.478	0.00315		Cytoplasm	enzyme	7320	22210	81816
CNDP2	CNDP dipeptidase 2 (metallopeptidase M20 family)	ENSDART00000038202	-1.556	0.00318		Cytoplasm	peptidase	55748	66054	291394
LRPAP1	LDL receptor related protein associated protein 1	ENSDART00000145272	0.868	0.00321		Plasma Membrane	other	4043	16976	116565
CAD	carbamoyl-phosphate synthetase 2, aspartate transcarbamylase, and dihydroorotase	ENSDART00000075262	-0.39	0.00323		Cytoplasm	enzyme	790	69719	24240
RAD21	RAD21 cohesin complex component	ENSDART00000132800	-1.62	0.00323	2	Nucleus	transcription regulator	5885	19357	314949
EPC2	enhancer of polycomb homolog 2	ENSDART00000021672	-1.73	0.00324		Other	other	26122	227867	362132
GABRA2	gamma-aminobutyric acid type A receptor alpha2 subunit	ENSDART00000079443	1.508	0.00326		Plasma Membrane	ion channel	2555	14395	289606
FOXP1	forkhead box P1	ENST00000493089	1.441	0.00328		Nucleus	other	27086
TTC39C	tetratricopeptide repeat domain 39C	ENSDART00000168170	1.303	0.00328	3	Other	other	125488	72747	686179
GLYR1	glyoxylate reductase 1 homolog	ENSDART00000167741	1.264	0.0033		Other	other	84656	74022	360477
THBS3	thrombospondin 3	ENSDART00000057305	-1.691	0.00333		Extracellular Space	other	7059	21827	681309
ZNHIT6	zinc finger HIT-type containing 6	ENST00000431532	-0.788	0.00334		Cytoplasm	other	54680	229937	292160
TMEM50B	transmembrane protein 50B	Q9D1X9	1.435	0.00345		Plasma Membrane	other	757	77975	360698
MAN1B1	mannosidase alpha class 1B member 1	ENST00000474902	1.506	0.0035		Cytoplasm	enzyme	11253	227619	499751
NUDT14	nudix hydrolase 14	ENSDART00000090016	1.347	0.00358		Cytoplasm	phosphatase	256281	66174	299346
GAPDH	glyceraldehyde-3-phosphate dehydrogenase	ENSDART00000163606	1.285	0.0036	3	Cytoplasm	enzyme	2597	100042025|14433	24383
PODXL2	podocalyxin like 2	ENST00000342480	1.191	0.00369	3	Plasma Membrane	other	50512	319655	297433
METTL5	methyltransferase like 5	ENSDART00000141610	1.865	0.0037	14	Other	enzyme	29081	75422	502632
SPECC1	sperm antigen with calponin homology and coiled-coil domains 1	ENST00000395530	-0.79	0.00386		Nucleus	other	92521	432572	303208
CENPK	centromere protein K	ENSDART00000146567	0.759	0.00388		Nucleus	other	64105	60411	294712
PTPRG	protein tyrosine phosphatase, receptor type G	ENSDART00000092552	2.036	0.00388		Plasma Membrane	phosphatase	5793	19270	171357
HERPUD1	homocysteine inducible ER protein with ubiquitin like domain 1	ENSDART00000151850	2.165	0.00391		Cytoplasm	other	9709	64209	85430
ARID1B	AT-rich interaction domain 1B	ENSDART00000164274	1.488	0.00393		Nucleus	transcription regulator	57492	239985	282546
FUCA2	fucosidase, alpha-L- 2, plasma	ENSDART00000064700	2.501	0.00396		Extracellular Space	enzyme	2519	66848	292485
ANKS1A	ankyrin repeat and sterile alpha motif domain containing 1A	ENST00000360359	-0.941	0.00398		Cytoplasm	other	23294	224650	309639
SORCS1	sortilin related VPS10 domain containing receptor 1	ENST00000263054	1.672	0.00398		Plasma Membrane	transporter	114815	58178	309533
MON1A	MON1 homolog A, secretory trafficking associated	ENSDART00000110839	-1.85	0.004		Other	other	84315	72825	315999
ENO2	enolase 2	ENSDART00000037126	1.018	0.00401		Cytoplasm	enzyme	2026	13807	100911625|24334
PARP9	poly(ADP-ribose) polymerase family member 9	ENSDART00000090486	-0.284	0.00405		Nucleus	enzyme	83666	80285	303905
DNAJA2	DnaJ heat shock protein family (Hsp40) member A2	ENST00000317089	1.506	0.00406		Nucleus	enzyme	10294	56445	84026
ERCC4	ERCC excision repair 4, endonuclease catalytic subunit	ENSDART00000015780	-1.661	0.00414		Nucleus	enzyme	2072	50505	360465|304719
ANXA2	annexin A2	ENSDART00000011967	-1.824	0.00421		Plasma Membrane	other	302	12306	56611
RNF103	ring finger protein 103	ENSDART00000168462	-1.782	0.00421		Cytoplasm	enzyme	7844	22644	84508
TICRR	TOPBP1 interacting checkpoint and replication regulator	ENST00000560985	-0.996	0.00422		Nucleus	other	90381	77011	308768
ATP1B1	ATPase Na+/K+ transporting subunit beta 1	ENSDART00000006386	-2.179	0.00425		Plasma Membrane	transporter	481	11931	25650
DCAF7	DDB1 and CUL4 associated factor 7	ENSDART00000058221	-0.893	0.00425		Cytoplasm	other	10238	71833	303602
RNF34	ring finger protein 34	ENST00000613529	-1.156	0.00425		Cytoplasm	enzyme	80196	80751	282845
TRIM69	tripartite motif containing 69	ENST00000621836	1.98	0.00425		Nucleus	enzyme	140691	70928	311373
METTL13	methyltransferase like 13	ENSDART00000021394	-2.353	0.00427		Other	enzyme	51603	71449	289159
OGT	O-linked N-acetylglucosamine (GlcNAc) transferase	ENSDART00000170623	-1.549	0.00427		Cytoplasm	enzyme	8473	108155	26295
SCARB1	scavenger receptor class B member 1	ENSDART00000158681	1.923	0.00433		Plasma Membrane	transporter	949	20778	25073
SMC1A	structural maintenance of chromosomes 1A	ENSDART00000078148	1.448	0.00436	10	Nucleus	transporter	8243	24061	63996
KATNBL1	katanin regulatory subunit B1 like 1	ENSDART00000062350	-1.902	0.00438		Nucleus	other	79768	72425	691543
MSL2	male-specific lethal 2 homolog (Drosophila)	ENST00000434835	-0.805	0.00445		Nucleus	other	55167	77853	315959
RCE1	Ras converting CAAX endopeptidase 1	ENSDART00000109171	2.181	0.00447		Cytoplasm	peptidase	9986	19671	309153
WDR3	WD repeat domain 3	ENSDART00000003648	-1.868	0.00447	22	Cytoplasm	other	10885	269470	310720
INTS8	integrator complex subunit 8	ENSDART00000104491	1.922	0.00449		Nucleus	other	55656	72656
GNPTAB	N-acetylglucosamine-1-phosphate transferase alpha and beta subunits	ENSDART00000121714	2.184	0.0046		Cytoplasm	enzyme	79158	432486	362865
CHN1	chimerin 1	ENSDART00000172624	1.166	0.00461		Cytoplasm	other	1123	108699	689153
MCOLN3	mucolipin 3	ENST00000341115	-2.471	0.00462		Plasma Membrane	ion channel	55283	171166	308022
FXN	frataxin	O35943	1.59	0.0047		Cytoplasm	kinase	2395	14297	499335
MPPED2	metallophosphoesterase domain containing 2	ENSDART00000002449	-2.212	0.00473	19	Other	other	744	77015	362185
SEPT10	septin 10	ENSDART00000160980	1.065	0.00473		Cytoplasm	transcription regulator	151011	103080	309891
CAB39L	calcium binding protein 39 like	ENSDART00000157491	1.624	0.00477		Cytoplasm	kinase	81617	69008	290291
KLHL17	kelch like family member 17	ENSDART00000137353	-1.002	0.00477		Cytoplasm	other	339451	231003	246757
YKT6	YKT6 v-SNARE homolog (S. cerevisiae)	ENSDART00000055869	1.031	0.00477		Cytoplasm	enzyme	10652	56418	64351
FAM13A	family with sequence similarity 13 member A	ENSDART00000080389	-1.42	0.00478		Cytoplasm	other	10144
GABRB3	gamma-aminobutyric acid type A receptor beta3 subunit	ENSDART00000170612	1.829	0.00478		Plasma Membrane	ion channel	2562	14402	24922
DDX41	DEAD-box helicase 41	ENST00000507900	-1.731	0.00479		Nucleus	enzyme	51428	72935	314336
PDCD4	programmed cell death 4 (neoplastic transformation inhibitor)	ENSDART00000166002	1.075	0.00484		Nucleus	other	27250	18569	64031
RPL18A	ribosomal protein L18a	ENSDART00000030215	-2.431	0.00491	22	Cytoplasm	other	6142	76808	290641
MRPL44	mitochondrial ribosomal protein L44	ENSDART00000099600	-1.672	0.00496		Cytoplasm	enzyme	65080	69163	301552
THRAP3	thyroid hormone receptor associated protein 3	ENST00000469141	-0.812	0.00498	7	Nucleus	transcription regulator	9967	230753	313591
CAMK4	calcium/calmodulin dependent protein kinase IV	ENSDART00000130891	-0.855	0.00499		Nucleus	kinase	814	12326	25050
CDC14A	cell division cycle 14A	ENST00000336454	-2.053	0.00502		Nucleus	phosphatase	8556	229776	310806
SRI	sorcin	ENSDART00000081477	-2.141	0.00506		Cytoplasm	transporter	6717	109552	683667
ZNF570	zinc finger protein 570	Q96NI8	1.329	0.00506		Nucleus	other	148268		100359523
BAHD1	bromo adjacent homology domain containing 1	ENSDART00000124505	-1.126	0.00512		Nucleus	other	22893	228536	362194
PSMB5	proteasome subunit beta 5	ENSDART00000113111	1.218	0.00512		Cytoplasm	peptidase	5693	19173	29425
ZMYND8	zinc finger MYND-type containing 8	ENSDART00000040235	1.088	0.00513		Nucleus	transcription regulator	23613	228880	296374
ZCCHC10	zinc finger CCHC-type containing 10	Q5EB97	0.707	0.00525		Other	other	54819	67966	360524
LRP1	LDL receptor related protein 1	ENST00000243077	-2.009	0.00526		Plasma Membrane	transmembrane receptor	4035	16971	299858
NUP210	nucleoporin 210	ENSDART00000092389	1.588	0.00526		Nucleus	transporter	23225	54563	58958
SLC20A1	solute carrier family 20 member 1	ENSDART00000170453	-1.709	0.00526		Plasma Membrane	transporter	6574	20515	81826
KLHL18	kelch like family member 18	ENSDART00000022909	2.167	0.00527		Other	other	23276	270201	316012
PEAR1	platelet endothelial aggregation receptor 1	ENSDART00000137977	-1.217	0.00533		Plasma Membrane	other	375033	73182	295293
SGPP1	sphingosine-1-phosphate phosphatase 1	ENST00000247225	1.241	0.00534		Cytoplasm	phosphatase	81537	81535	81536
GPR137	G protein-coupled receptor 137	ENST00000539851	1.862	0.00537		Other	other	56834	107173	689984
HERC4	HECT and RLD domain containing E3 ubiquitin protein ligase 4	ENSDART00000083883	-1.389	0.00539		Cytoplasm	enzyme	26091	67345	309758
USP24	ubiquitin specific peptidase 24	ENSDART00000083890	1.418	0.0055		Other	peptidase	23358	329908	313427
NONO	non-POU domain containing, octamer-binding	ENSDART00000161298	-0.772	0.00551		Nucleus	other	4841	53610	317259
IMPDH2	inosine monophosphate dehydrogenase 2	ENSDART00000009178	1.179	0.00553		Cytoplasm	enzyme	3615	100042069|23918	301005
SPTBN2	spectrin beta, non-erythrocytic 2	ENSDART00000149151	1.631	0.00553		Cytoplasm	other	6712	20743	29211
CYFIP2	cytoplasmic FMR1 interacting protein 2	ENSDART00000123607	-1.816	0.00555		Cytoplasm	other	26999	76884
CTDNEP1	CTD nuclear envelope phosphatase 1	ENSDART00000029889	0.936	0.0056		Extracellular Space	phosphatase	23399	67181	287447
CPT2	carnitine palmitoyltransferase 2	ENSDART00000135938	2.466	0.00562		Cytoplasm	enzyme	1376	12896	25413
PRDM2	PR/SET domain 2	ENSDART00000111907	-1.161	0.00562		Nucleus	transcription regulator	7799	110593	313678
COL4A1	collagen type IV alpha 1 chain	ENSDART00000130442	-1.2	0.00567		Extracellular Space	other	1282	12826	290905
KIF2C	kinesin family member 2C	ENST00000372217	1.03	0.00568		Nucleus	other	11004	73804	171529
MCU	mitochondrial calcium uniporter	ENST00000536019	-0.932	0.00568		Cytoplasm	ion channel	90550	215999	294560
ORAI2	ORAI calcium release-activated calcium modulator 2	ENSDART00000050910	-0.699	0.00568		Plasma Membrane	other	80228	269717	304592
ILK	integrin linked kinase	ENSDART00000079528	1.418	0.0057		Plasma Membrane	kinase	3611	16202	170922
PDE4B	phosphodiesterase 4B	ENSDART00000028612	1.314	0.00574		Cytoplasm	enzyme	5142	18578	24626
SDHAF3	succinate dehydrogenase complex assembly factor 3	Q5XIY4	-2.461	0.0058	1	Cytoplasm	other	57001	71238
MAFG	MAF bZIP transcription factor G	ENSDART00000172238	1.722	0.00583		Nucleus	transcription regulator	4097	17134	64188
AGGF1	angiogenic factor with G-patch and FHA domains 1	ENST00000312916	-2.39	0.00585	7	Cytoplasm	other	55109	66549	310005
NDE1	nudE neurodevelopment protein 1	ENSDART00000159033	0.921	0.00587		Nucleus	other	54820	67203	83836
STAB2	stabilin 2	ENSDART00000102534	-1.815	0.00597		Plasma Membrane	transmembrane receptor	55576	192188	282580
SLC16A5	solute carrier family 16 member 5	ENSDART00000159682	2.43	0.00599	9	Plasma Membrane	other	9121	217316	690212
FHL2	four and a half LIM domains 2	ENSDART00000061577	-2.266	0.00603		Nucleus	transcription regulator	2274	14200	63839
MYEF2	myelin expression factor 2	ENSDART00000164866	-1.769	0.00603	7	Nucleus	transcription regulator	50804	17876	679712
PRSS23	protease, serine 23	ENST00000280258	1.179	0.00603	18	Extracellular Space	peptidase	11098	76453	308807
NARS	asparaginyl-tRNA synthetase	ENSDART00000144766	-1.079	0.00614		Cytoplasm	enzyme	4677	70223	291556
EIF4G3	eukaryotic translation initiation factor 4 gamma 3	ENSDART00000111576	-1.674	0.00615		Cytoplasm	translation regulator	8672	230861	298573
GTPBP4	GTP binding protein 4	ENSDART00000026339	0.876	0.00615		Nucleus	enzyme	23560	69237	114300
ATG4B	autophagy related 4B cysteine peptidase	ENSDART00000121558	-2.153	0.0062		Cytoplasm	peptidase	23192	66615	316640
VWF	von Willebrand factor	ENSDART00000114690	-1.404	0.00624		Extracellular Space	other	7450	22371	116669
ITGBL1	integrin subunit beta like 1	ENSDART00000060054	-2.242	0.00628		Other	other	9358	223272	498564
HADHB	hydroxyacyl-CoA dehydrogenase/3-ketoacyl-CoA thiolase/enoyl-CoA hydratase (trifunctional protein), beta subunit	ENST00000317799	1.281	0.00632	15	Cytoplasm	enzyme	3032	231086	171155
ZDHHC11	zinc finger DHHC-type containing 11	ENST00000283441	-2.281	0.00632		Cytoplasm	other	79844	71164	499000
GPA33	glycoprotein A33	ENSDART00000165650	0.693	0.00635		Plasma Membrane	other	10223	59290	360873
TAF6L	TATA-box binding protein associated factor 6 like	ENSDART00000113120	-1.95	0.00635		Nucleus	transcription regulator	10629	225895	309194
PDIA3	protein disulfide isomerase family A member 3	ENST00000434494	0.89	0.0064		Cytoplasm	peptidase	2923	14827	29468
C1QTNF4	C1q and tumor necrosis factor related protein 4	ENST00000302514	1.053	0.00644		Extracellular Space	other	114900	67445	311184
GTF2H4	general transcription factor IIH subunit 4	ENSDART00000052359	-1.208	0.00644		Nucleus	transcription regulator	2968	14885	294236
LIG3	DNA ligase 3	ENSDART00000074426	-1.646	0.00649		Nucleus	enzyme	3980	16882	303369
CTSZ	cathepsin Z	ENSDART00000063251	0.836	0.00651		Cytoplasm	peptidase	1522	64138	252929
SLC16A1	solute carrier family 16 member 1	ENSDART00000099214	1.409	0.00657	20	Plasma Membrane	transporter	6566	20501	25027
MORN2	MORN repeat containing 2	ENSDART00000105457	2.324	0.00664	22	Other	other	729967	378462	500606
CDC20	cell division cycle 20	ENSDART00000169384	1.498	0.00665		Nucleus	other	991	107995	64515
ACADSB	acyl-CoA dehydrogenase, short/branched chain	ENST00000358776	1.548	0.0067		Cytoplasm	enzyme	36	66885	25618
CD302	CD302 molecule	ENSDART00000125850	-1.885	0.00671		Plasma Membrane	transmembrane receptor	9936	66205	295629
PADI2	peptidyl arginine deiminase 2	ENSDART00000127766	-1.259	0.00672		Cytoplasm	enzyme	11240	18600	29511
BLCAP	bladder cancer associated protein	ENSDART00000073847	-1.857	0.00673		Other	other	10904	53619	171113
FMO5	flavin containing monooxygenase 5	ENSDART00000122592	1.465	0.0068		Cytoplasm	enzyme	2330	14263	246248
SLC36A4	solute carrier family 36 member 4	ENSDART00000157217	-0.778	0.00689		Other	transporter	120103	234967	315439
ERI1	exoribonuclease 1	ENSDART00000065671	-0.214	0.00692		Nucleus	enzyme	90459	67276	361159
FAAH2	fatty acid amide hydrolase 2	ENSDART00000037553	1.717	0.00693	24	Cytoplasm	enzyme	158584
PLEKHG3	pleckstrin homology and RhoGEF domain containing G3	ENSDART00000081781	-0.904	0.00697		Other	other	26030	263406	314249
GPCPD1	glycerophosphocholine phosphodiesterase 1	ENSDART00000027482	1.348	0.0071		Cytoplasm	enzyme	56261	74182	362219
MDFIC	MyoD family inhibitor domain containing	ENSDART00000110535	1.166	0.0071		Nucleus	other	29969	16543	362325
SKA2	spindle and kinetochore associated complex subunit 2	ENSDART00000023509	0.776	0.00717		Nucleus	other	348235	66140	287598
AVIL	advillin	ENSDART00000168562	-2.395	0.00723		Plasma Membrane	other	10677	11567	79253
Hmgb3	high mobility group box 3	ENSDART00000129924	1.522	0.00732		Nucleus	other		15354	100912369|305373
MALRD1	MAM and LDL receptor class A domain containing 1	ENST00000454679	1.512	0.00732		Cytoplasm	other	340895	102635496	100361092
MAL	mal, T-cell differentiation protein	ENSDART00000047772	1.019	0.00736		Plasma Membrane	transporter	4118	17153	25263
FLNA	filamin A	ENST00000610817	-1.314	0.00738		Cytoplasm	other	2316	192176	293860
ARL4D	ADP ribosylation factor like GTPase 4D	ENSDART00000066269	-1.742	0.00741		Nucleus	enzyme	379	80981	303559
HOMER1	homer scaffolding protein 1	ENSDART00000157866	1.106	0.00741		Plasma Membrane	other	9456	26556	29546
ZPR1	ZPR1 zinc finger	ENSDART00000063923	-1.41	0.00744		Nucleus	other	8882	22687	500989
GRAP2	GRB2-related adaptor protein 2	ENSDART00000134258	2.216	0.00749		Cytoplasm	other	9402	17444	366962
PSMD9	proteasome 26S subunit, non-ATPase 9	ENSDART00000012918	-0.398	0.0075		Cytoplasm	transcription regulator	5715	67151	161475
CCNYL1	cyclin Y like 1	ENSDART00000160387	1.238	0.00753		Plasma Membrane	other	151195	227210	316452
TUFT1	tuftelin 1	ENSDART00000087144	1.404	0.00753		Cytoplasm	other	7286	22156
ERCC2	ERCC excision repair 2, TFIIH core complex helicase subunit	ENSDART00000141618	-1.994	0.0076		Nucleus	enzyme	2068	13871	308415
STK38	serine/threonine kinase 38	ENSDART00000005906	1.206	0.00769	16	Nucleus	kinase	11329	106504
AADACL4	arylacetamide deacetylase like 4	ENSDART00000065851	-1.827	0.0077		Other	other	343066	435815	313688
CREBZF	CREB/ATF bZIP transcription factor	ENST00000527447	1.331	0.00777		Nucleus	transcription regulator	58487	233490	293112
DHX33	DEAH-box helicase 33	ENSDART00000156224	1.125	0.00782		Nucleus	enzyme	56919	216877	287464
TBX15	T-box 15	ENSDART00000166441	-1.654	0.00782		Nucleus	transcription regulator	6913	21384	500213
EPN1	epsin 1	ENST00000411543	1.472	0.00791		Plasma Membrane	other	29924	13854	117277
HADH	hydroxyacyl-CoA dehydrogenase	ENSDART00000050603	-0.985	0.008		Cytoplasm	enzyme	3033	15107	113965
ATXN7	ataxin 7	ENSDART00000110499	-1.667	0.00802		Nucleus	other	6314	246103	361015
GUCY2C	guanylate cyclase 2C	ENSDART00000078438	-1.04	0.00802		Plasma Membrane	kinase	2984	14917	25711
MAL2	mal, T-cell differentiation protein 2 (gene/pseudogene)	ENSDART00000113724	1.552	0.00812		Plasma Membrane	transporter	114569	105853	362911
NFKBIE	NFKB inhibitor epsilon	ENSDART00000098833	0.975	0.00812		Nucleus	transcription regulator	4794	18037	316241
SP1	Sp1 transcription factor	ENSDART00000124104	2.313	0.00812		Nucleus	transcription regulator	6667	20683	24790
PAK3	p21 (RAC1) activated kinase 3	ENST00000372007	-1.226	0.00814		Cytoplasm	kinase	5063	18481	29433
SYF2	SYF2 pre-mRNA splicing factor	ENSDART00000099950	2.369	0.00815	10	Nucleus	other	25949	68592	170933
RAF1	Raf-1 proto-oncogene, serine/threonine kinase	ENST00000251849	1.636	0.00819		Cytoplasm	kinase	5894	110157	24703
ZFHX3	zinc finger homeobox 3	ENSDART00000167440	-1.66	0.00819	9	Nucleus	transcription regulator	463	11906	307829
AGPS	alkylglycerone phosphate synthase	ENSDART00000062850	1.92	0.00823	6	Cytoplasm	enzyme	8540	228061	84114
LGALSL	galectin like	ENST00000238875	1.749	0.00823		Other	other	29094	216551	360983
ATG13	autophagy related 13	ENSDART00000052324	-0.224	0.00826	23	Cytoplasm	other	9776	51897	362164
FARSB	phenylalanyl-tRNA synthetase beta subunit	ENSDART00000015979	2.553	0.00827		Cytoplasm	enzyme	10056	23874	301544
GOSR2	golgi SNAP receptor complex member 2	ENSDART00000075039	1.163	0.00828		Cytoplasm	transporter	9570	56494	64154
PARS2	prolyl-tRNA synthetase 2, mitochondrial (putative)	ENSDART00000065211	-2.107	0.00835	4	Cytoplasm	enzyme	25973	230577	313429
SEMA4B	semaphorin 4B	ENST00000558975	1.424	0.0085	19	Plasma Membrane	other	10509	20352	293042
SSSCA1	Sjogren syndrome/scleroderma autoantigen 1	ENSDART00000100301	-1.87	0.00854	7	Other	other	10534	56390	689397
FTSJ3	FtsJ homolog 3	ENSDART00000160604	-2.034	0.00855		Nucleus	enzyme	117246	56095	303608
MAP2K5	mitogen-activated protein kinase kinase 5	ENSDART00000052404	0.886	0.00866		Cytoplasm	kinase	5607	23938	29568
ZBTB18	zinc finger and BTB domain containing 18	ENST00000622512	-1.803	0.00866	5	Nucleus	transcription regulator	10472	30928	64619
Anp32e	acidic (leucine-rich) nuclear phosphoprotein 32 family, member E	ENSDART00000077059	-1.198	0.0088	21	Cytoplasm	other		66471	361999
STX7	syntaxin 7	ENSDART00000100532	0.743	0.0088		Plasma Membrane	transporter	8417	53331	100910446|60466
TXNL1	thioredoxin like 1	ENSDART00000006419	0.555	0.0088		Cytoplasm	enzyme	9352	53382	140922
PLA2G7	phospholipase A2 group VII	ENSDART00000016090	-0.286	0.00883		Extracellular Space	enzyme	7941	27226	301265
XPC	XPC complex subunit, DNA damage recognition and repair factor	ENSDART00000058100	-1.955	0.00886		Nucleus	other	7508	22591	312560
GZMH	granzyme H	P13366	1.746	0.00888	13	Cytoplasm	peptidase	2999	14943|14944|14942|14941	266704
EIF5B	eukaryotic translation initiation factor 5B	ENSDART00000074689	1.05	0.00894	2	Cytoplasm	translation regulator	9669	226982	308306
NAPA	NSF attachment protein alpha	ENSDART00000018625	-1.79	0.00897		Cytoplasm	transporter	8775	108124	140673
GGA3	golgi associated, gamma adaptin ear containing, ARF binding protein 3	ENSDART00000157972	-1.044	0.00899		Cytoplasm	transporter	23163	260302	360658
SLC9A1	solute carrier family 9 member A1	ENST00000263980	-2.358	0.00899		Plasma Membrane	ion channel	6548	20544	24782
B2M	beta-2-microglobulin	ENSDART00000124748	1.004	0.009		Plasma Membrane	transmembrane receptor	567	12010	24223
TMEM39A	transmembrane protein 39A	ENSDART00000160490	1.899	0.009		Other	other	55254	67846	288092
CCDC88C	coiled-coil domain containing 88C	ENSDART00000062010	1.251	0.00904		Cytoplasm	other	440193	68339	362770
DENND2D	DENN domain containing 2D	ENSDART00000105874	-1.492	0.00907		Cytoplasm	other	79961	72121	310772
PDCD11	programmed cell death 11	ENSDART00000124833	-1.492	0.0091		Nucleus	other	22984	18572	309458
CSNK1G2	casein kinase 1 gamma 2	ENSDART00000170669	0.681	0.00912		Cytoplasm	kinase	1455	103236	65278
ERC2	ELKS/RAB6-interacting/CAST family member 2	ENSDART00000159184	1.682	0.00919		Cytoplasm	other	26059	238988	259269
MTHFD2	methylenetetrahydrofolate dehydrogenase (NADP+ dependent) 2, methenyltetrahydrofolate cyclohydrolase	ENSDART00000159594	0.719	0.00924		Cytoplasm	enzyme	10797	17768	680308
STK24	serine/threonine kinase 24	ENSDART00000171460	0.981	0.00931		Cytoplasm	kinase	8428	223255	361092
ITPKB	inositol-trisphosphate 3-kinase B	ENST00000429204	1.413	0.00941		Cytoplasm	kinase	3707	320404	54260
MRM3	mitochondrial rRNA methyltransferase 3	ENSDART00000147900	1.066	0.00941		Cytoplasm	enzyme	55178	67390	360569
ADAM9	ADAM metallopeptidase domain 9	Q13443	2.138	0.00944		Plasma Membrane	peptidase	8754	11502	290834
ARMC5	armadillo repeat containing 5	ENSDART00000112266	-0.585	0.00944		Cytoplasm	other	79798	233912	361653
IFIH1	interferon induced with helicase C domain 1	ENSDART00000003913	0.789	0.00944		Nucleus	enzyme	64135	71586	499801
LAMC1	laminin subunit gamma 1	ENSDART00000004277	1.203	0.00944		Extracellular Space	other	3915	226519	117036
PHKA1	phosphorylase kinase regulatory subunit alpha 1	ENSDART00000083190	-1.077	0.00944		Cytoplasm	kinase	5255	18679	64561
SLC25A3	solute carrier family 25 member 3	ENSDART00000034704	-1.994	0.00944		Cytoplasm	transporter	5250	18674	245959
SLC39A11	solute carrier family 39 member 11	ENST00000542342	1.977	0.00944		Other	transporter	201266	69806	287796
SOWAHC	sosondowah ankyrin repeat domain family member C	Q8C0J6	-1.363	0.00944		Nucleus	transcription regulator	65124	268301	503306
TRIM55	tripartite motif containing 55	ENSDART00000080969	1.961	0.00944		Cytoplasm	other	84675	381485	365751
ANKRD22	ankyrin repeat domain 22	ENSDART00000028003	-1.044	0.00958		Nucleus	transcription regulator	118932	52024	294093
ECE2	endothelin converting enzyme 2	ENST00000357474	1.468	0.00958		Plasma Membrane	peptidase	9718	107522	408243
SPON1	spondin 1	ENSDART00000016983	1.65	0.00958		Extracellular Space	other	10418	233744	64456
GLG1	golgi glycoprotein 1	ENST00000205061	-1.098	0.00979	12	Cytoplasm	other	2734	20340	29476
DNTTIP2	deoxynucleotidyltransferase terminal interacting protein 2	ENST00000359208	-2.15	0.00981		Nucleus	other	30836	99480	100910753
RNPS1	RNA binding protein with serine rich domain 1	ENSDART00000128731	-2.087	0.00983	7	Nucleus	other	10921	19826	287113
KNG1	kininogen 1	P01044	-1.016	0.00994		Extracellular Space	other	3827	16644|385643	25087
CSNK2B	casein kinase 2 beta	ENSDART00000109258	2.216	0.00997		Cytoplasm	kinase	1460	13001	81650
FANCA	Fanconi anemia complementation group A	O15360	-0.43	0.00998		Nucleus	other	2175	14087	361435
AGRN	agrin	ENSDART00000162838	-1.364	0.00999		Plasma Membrane	other	375790	11603	25592
CALB1	calbindin 1	ENSDART00000145697	2.221	0.01		Cytoplasm	other	793	12307	83839
GALNT5	polypeptide N-acetylgalactosaminyltransferase 5	O88422	1.645	0.01		Cytoplasm	enzyme	11227	241391	83627
BCAM	basal cell adhesion molecule (Lutheran blood group)	ENSDART00000126602	1.535	0.0101		Plasma Membrane	transmembrane receptor	4059	57278	78958
ELF2	E74 like ETS transcription factor 2	ENSDART00000103383	-1.336	0.0101		Nucleus	transcription regulator	1998	69257	361944
PID1	phosphotyrosine interaction domain containing 1	ENSDART00000167520	0.693	0.0101		Cytoplasm	other	55022	98496
POMGNT1	protein O-linked mannose N-acetylglucosaminyltransferase 1 (beta 1,2-)	ENSDART00000073755	1.35	0.0101	5	Cytoplasm	enzyme	55624	68273	362567
IGF1R	insulin like growth factor 1 receptor	ENSDART00000010189	1.468	0.0102		Plasma Membrane	transmembrane receptor	3480	16001	25718
LYZ	lysozyme	ENST00000548839	1.704	0.0102		Extracellular Space	enzyme	4069	17110|17105	25211
RAB11FIP4	RAB11 family interacting protein 4	ENSDART00000123505	1.237	0.0102		Cytoplasm	other	84440	268451	303337
SOCS6	suppressor of cytokine signaling 6	ENST00000582322	-0.161	0.0102		Cytoplasm	other	9306	54607	307200
ATG9A	autophagy related 9A	ENSDART00000065411	1.154	0.0103		Cytoplasm	other	79065	245860	363254
MTHFD1	methylenetetrahydrofolate dehydrogenase, cyclohydrolase and formyltetrahydrofolate synthetase 1	ENSDART00000170280	-1.554	0.0103		Cytoplasm	enzyme	4522	108156	64300
RAD23B	RAD23 homolog B, nucleotide excision repair protein	ENSDART00000124615	2.098	0.0103		Nucleus	other	5887	19359	298012
TAF4B	TATA-box binding protein associated factor 4b	Q92750	-1.174	0.0103		Nucleus	transcription regulator	6875	72504	291773
ANKZF1	ankyrin repeat and zinc finger domain containing 1	ENSDART00000122799	2.155	0.0104		Nucleus	transcription regulator	55139	52231	363255
CLTCL1	clathrin heavy chain like 1	ENST00000617103	1.533	0.0104	10	Plasma Membrane	other	8218
CNTROB	centrobin, centriole duplication and spindle assembly protein	ENST00000571632	1.552	0.0104		Cytoplasm	other	116840	216846	303240
SKP2	S-phase kinase associated protein 2	ENSDART00000101751	0.109	0.0104		Nucleus	enzyme	6502	27401	294790
TAF1A	TATA-box binding protein associated factor, RNA polymerase I subunit A	ENSDART00000074330	0.718	0.0104		Nucleus	transcription regulator	9015	21339	360893
ZNF106	zinc finger protein 106	ENST00000565611	1.384	0.0104		Cytoplasm	other	64397	20402	688018
RNASEH2A	ribonuclease H2 subunit A	ENSDART00000045894	1.68	0.0105		Nucleus	enzyme	10535	69724	364974
SLC35A4	solute carrier family 35 member A4	ENSDART00000090196	1.117	0.0105	3	Other	transporter	113829	67843	257647
ECHDC2	enoyl-CoA hydratase domain containing 2	ENSDART00000014721	-1.168	0.0107		Other	other	55268	52430	298381
ID2	inhibitor of DNA binding 2, HLH protein	ENSDART00000077626	0.735	0.0107		Nucleus	transcription regulator	3398	15902	25587
PHF20L1	PHD finger protein 20-like 1	ENSDART00000115266	1.238	0.0108		Other	other	51105	239510	314964
SPIN1	spindlin 1	ENSDART00000081922	2.196	0.0108	16	Nucleus	other	10927	20729	361217|100363675
A3GALT2	alpha 1,3-galactosyltransferase 2	ENST00000442999	-2.212	0.0109		Other	enzyme	127550	215493	171553
SBDS	SBDS ribosome assembly guanine nucleotide exchange factor	ENSDART00000150104	-1.544	0.0109		Nucleus	other	51119	66711	288615
TMEM43	transmembrane protein 43	ENST00000306077	-1.771	0.0109	14	Nucleus	other	79188	74122	362401
TOE1	target of EGR1, member 1 (nuclear)	ENSDART00000139886	0.971	0.0109	7	Nucleus	enzyme	114034	68276	298443
ZNF280D	zinc finger protein 280D	ENSDART00000110906	1.029	0.0109		Other	other	54816	235469	315798
HERC1	HECT and RLD domain containing E3 ubiquitin protein ligase family member 1	ENST00000443617	-1.792	0.0111		Cytoplasm	other	8925	235439	315771
TCF20	transcription factor 20	ENST00000634848	1.328	0.0111		Nucleus	transcription regulator	6942	21411	366964
TRIM2	tripartite motif containing 2	ENSDART00000159136	-1.868	0.0111		Cytoplasm	enzyme	23321	80890	361970
EPRS	glutamyl-prolyl-tRNA synthetase	ENSDART00000075743	1.395	0.0112	4	Cytoplasm	enzyme	2058	107508	289352
ALAD	aminolevulinate dehydratase	ENSDART00000160492	0.932	0.0113		Cytoplasm	enzyme	210	17025	25374
TBC1D2	TBC1 domain family member 2	ENSDART00000105344	-0.619	0.0114		Cytoplasm	other	55357	381605	313234
CAPN13	calpain 13	ENST00000450650	-1.187	0.0115		Other	other	92291	381122	362701
FAM219A	family with sequence similarity 219 member A	ENST00000445726	0.629	0.0115		Other	other	203259	71901	691024
FOXH1	forkhead box H1	ENST00000525197	-0.187	0.0115		Nucleus	transcription regulator	8928	14106	300054
NUDCD3	NudC domain containing 3	ENSDART00000166945	-1.142	0.0115		Other	other	23386	209586
TMEM238	transmembrane protein 238	ENST00000444469	-1.164	0.0115		Other	other	388564	664968	499072
ARHGAP45	Rho GTPase activating protein 45	ENST00000590577	1.678	0.0116		Cytoplasm	transporter	23526	70719	314618
CCNDBP1	cyclin D1 binding protein 1	ENSDART00000057466	-1.854	0.0116	10	Nucleus	other	23582	17151	362201
ITGAL	integrin subunit alpha L	ENSDART00000159144	1.528	0.0116		Plasma Membrane	transmembrane receptor	3683	16408	308995
GALNT18	polypeptide N-acetylgalactosaminyltransferase 18	ENSDART00000082604	1.027	0.0117		Cytoplasm	enzyme	374378	233733	293181
NFKBIZ	NFKB inhibitor zeta	ENST00000326172	1.138	0.0117		Nucleus	transcription regulator	64332	80859	304005
WASF3	WAS protein family member 3	ENSDART00000091529	-2.053	0.0117		Cytoplasm	other	10810	245880	682937
LXN	latexin	Q9BS40	1.197	0.0118	15	Cytoplasm	other	56925	17035	59073
PLEKHG1	pleckstrin homology and RhoGEF domain containing G1	Q9ULL1	-1.195	0.0118		Extracellular Space	other	57480	213783	679812
ST6GALNAC6	ST6 N-acetylgalactosaminide alpha-2,6-sialyltransferase 6	ENSDART00000160626	1.789	0.0118	12	Cytoplasm	enzyme	30815	50935	407765
GPM6A	glycoprotein M6A	ENST00000280187	1.075	0.0119		Plasma Membrane	ion channel	2823	234267	306439
RSBN1	round spermatid basic protein 1	ENSDART00000162423	1.383	0.0119		Nucleus	other	54665	229675	310749
GEMIN2	gem nuclear organelle associated protein 2	ENSDART00000149779	1.063	0.012		Nucleus	other	8487	66603	84404
REEP2	receptor accessory protein 2	ENSDART00000043162	1.346	0.012	21	Plasma Membrane	other	51308	225362	682105
TNR	tenascin R	ENST00000367674	-1.487	0.012		Plasma Membrane	other	7143	21960	25567
CEP295	centrosomal protein 295	ENST00000531700	-1.601	0.0121		Cytoplasm	other	85459	319675	363018
CHKA	choline kinase alpha	ENSDART00000060184	-2.677	0.0121	21	Cytoplasm	kinase	1119	12660	29194
GOPC	golgi associated PDZ and coiled-coil motif containing	ENSDART00000061135	-0.788	0.0121		Cytoplasm	transporter	57120	94221
CLIC4	chloride intracellular channel 4	ENSDART00000030691	0.221	0.0122		Plasma Membrane	ion channel	25932	29876	83718
NUP107	nucleoporin 107	ENSDART00000160375	1.661	0.0123		Nucleus	transporter	57122	103468	116555
TNPO2	transportin 2	ENSDART00000055757	1.378	0.0123	9	Nucleus	transporter	30000	212999	304670
ATRIP	ATR interacting protein	ENSDART00000162647	-0.851	0.0124	17	Nucleus	kinase	84126	235610	301014
BZW1	basic leucine zipper and W2 domains 1	ENSDART00000013575	0.992	0.0124	14	Cytoplasm	translation regulator	9689	66882	363232
KANK1	KN motif and ankyrin repeat domains 1	ENSDART00000084370	-0.86	0.0124	16	Nucleus	transcription regulator	23189	107351	309429
ARF5	ADP ribosylation factor 5	ENSDART00000062143	0.852	0.0125		Cytoplasm	enzyme	381	11844	79117
CRYZL1	crystallin zeta like 1	ENSDART00000157421	1.49	0.0125	8	Cytoplasm	enzyme	9946	66609	288256
FAM135A	family with sequence similarity 135 member A	ENSDART00000131434	-1.04	0.0125		Other	enzyme	57579	68187	367235
SECISBP2L	SECIS binding protein 2 like	ENST00000261847	1.324	0.0126		Other	other	9728	70354	296115
HAUS2	HAUS augmin like complex subunit 2	ENSDART00000053408	-0.334	0.0127	5	Cytoplasm	other	55142	66296	100912076|679550
SMC5	structural maintenance of chromosomes 5	ENSDART00000122170	-1.902	0.0127		Nucleus	other	23137	226026	293967
STT3A	STT3A, catalytic subunit of the oligosaccharyltransferase complex	ENSDART00000168778	-1.147	0.0127		Plasma Membrane	enzyme	3703	16430	500972
NCOA3	nuclear receptor coactivator 3	ENSDART00000110621	-1.133	0.0128		Nucleus	transcription regulator	8202	17979	84584
SETD4	SET domain containing 4	ENSDART00000053157	0.842	0.0128	14	Other	other	54093	224440	245975
UBA2	ubiquitin like modifier activating enzyme 2	ENSDART00000169126	0.576	0.0128		Cytoplasm	enzyme	10054	50995	308508
ACTG1	actin gamma 1	ENSDART00000141737	0.048	0.0129		Cytoplasm	other	71	11465	287876
C18orf8	chromosome 18 open reading frame 8	ENSDART00000050826	-0.578	0.0129		Cytoplasm	other	29919	76482	291784
NNT	nicotinamide nucleotide transhydrogenase	ENSDART00000037664	-0.759	0.0129		Cytoplasm	enzyme	23530		310378
ADAMTS2	ADAM metallopeptidase with thrombospondin type 1 motif 2	ENSDART00000147203	-1.345	0.013		Extracellular Space	peptidase	9509	216725	287899
CDC25C	cell division cycle 25C	ENST00000348983	-0.623	0.013		Nucleus	phosphatase	995	12532	307511
TTC28	tetratricopeptide repeat domain 28	Q96AY4	-1.436	0.013		Cytoplasm	other	23331	209683	304558
SLC12A6	solute carrier family 12 member 6	ENSDART00000089232	1.487	0.0131		Plasma Membrane	transporter	9990	107723	691209
SLC24A2	solute carrier family 24 member 2	ENST00000286344	-2.099	0.0132	16	Plasma Membrane	transporter	25769	76376	84550
LAMA1	laminin subunit alpha 1	ENSDART00000158456	-1.054	0.0133		Extracellular Space	other	284217	16772	316758
LGR4	leucine rich repeat containing G protein-coupled receptor 4	ENSDART00000085419	-1.323	0.0133	17	Plasma Membrane	transmembrane receptor	55366	107515	286994
PLEKHF2	pleckstrin homology and FYVE domain containing 2	ENSDART00000032389	1.664	0.0133		Cytoplasm	other	79666	71801	362484
IRF6	interferon regulatory factor 6	ENSDART00000157442	3.218	0.0134		Nucleus	transcription regulator	3664	54139	364081
HABP4	hyaluronan binding protein 4	ENSDART00000003299	-1.154	0.0135		Cytoplasm	other	22927	56541	361196
MAPKAPK3	mitogen-activated protein kinase-activated protein kinase 3	ENSDART00000157625	0.956	0.0135		Nucleus	kinase	7867	102626	315994
PRPF6	pre-mRNA processing factor 6	ENSDART00000127702	-1.62	0.0135		Nucleus	transcription regulator	24148	68879	366276
CSGALNACT1	chondroitin sulfate N-acetylgalactosaminyltransferase 1	ENSDART00000059322	-1.076	0.0136		Cytoplasm	enzyme	55790	234356	306375
ZNF441	zinc finger protein 441	ENST00000357901	0.783	0.0136		Nucleus	other	126068
ZNF763	zinc finger protein 763	Q0D2J5	1.013	0.0136		Cytoplasm	other	284390
ATXN2	ataxin 2	ENSDART00000083656	2.051	0.0137		Nucleus	other	6311	20239	288663
COPS8	COP9 signalosome subunit 8	ENSDART00000034686	0.848	0.0137	4	Nucleus	other	10920	108679	363283
PANK2	pantothenate kinase 2	ENSDART00000133041	1.166	0.0137	15	Cytoplasm	kinase	80025	74450	296167
PYGO1	pygopus family PHD finger 1	ENSDART00000158255	-0.77	0.0137	11	Nucleus	other	26108	72135	691857
TCP11L2	t-complex 11 like 2	ENSDART00000161394	-0.78	0.0137	24	Other	other	255394	216198	314683
C16orf70	chromosome 16 open reading frame 70	ENSDART00000161827	1.256	0.0138	14	Cytoplasm	other	80262	234678	207123
DPP3	dipeptidyl peptidase 3	ENSDART00000011305	-1.729	0.0138		Cytoplasm	peptidase	10072	75221	114591
HBZ	hemoglobin subunit zeta	ENSDART00000110848	1.664	0.0138		Cytoplasm	transporter	3050	15126	287168
REXO1	RNA exonuclease 1 homolog	ENSDART00000079618	-1.706	0.0138	9	Nucleus	transcription regulator	57455	66932	314630
SMAD1	SMAD family member 1	ENSDART00000033566	1.267	0.0138		Nucleus	transcription regulator	4086	17125	25671
SYNM	synemin	ENSDART00000090079	1.464	0.0139		Cytoplasm	other	23336	233335	308709
UGDH	UDP-glucose 6-dehydrogenase	ENSDART00000122648	1.125	0.0139		Nucleus	enzyme	7358	22235	83472
LIG1	DNA ligase 1	ENSDART00000084174	-0.453	0.014		Nucleus	enzyme	3978	16881	81513|100911727
PAWR	pro-apoptotic WT1 regulator	ENSDART00000066897	0.925	0.014		Nucleus	transcription regulator	5074	114774	64513
CD93	CD93 molecule	ENST00000246006	-0.895	0.0141		Plasma Membrane	other	22918	17064	84398
METTL3	methyltransferase like 3	ENSDART00000019699	-1.843	0.0141		Nucleus	enzyme	56339	56335	361035
PRRC1	proline rich coiled-coil 1	ENSDART00000065045	1.466	0.0141	9	Other	other	133619	73137	291444
PTGES2	prostaglandin E synthase 2	ENSDART00000139674	-2.211	0.0141		Cytoplasm	transcription regulator	80142	96979	311865
ESPL1	extra spindle pole bodies like 1, separase	ENSDART00000156645	-1.747	0.0142	19	Nucleus	peptidase	9700	105988	315330
PGRMC1	progesterone receptor membrane component 1	ENSDART00000076328	1.332	0.0142		Plasma Membrane	transmembrane receptor	10857	53328	291948
TIMM44	translocase of inner mitochondrial membrane 44	ENSDART00000166768	1.483	0.0142	1	Cytoplasm	transporter	10469	21856	29635
ASNSD1	asparagine synthetase domain containing 1	ENSDART00000131681	-1.886	0.0143		Other	enzyme	54529	70396	299507
CHKB	choline kinase beta	ENSDART00000092053	1.373	0.0144	21	Cytoplasm	kinase	1120	12651	29367
Marcks	myristoylated alanine rich protein kinase C substrate	ENSDART00000123096	-0.813	0.0144		Cytoplasm	other			25603
AXIN1	axin 1	ENSDART00000161127	1.325	0.0145		Cytoplasm	other	8312	12005	79257
KIAA0100	KIAA0100	ENST00000544884	-1.075	0.0145		Extracellular Space	other	9703	72503	303280
MCFD2	multiple coagulation factor deficiency 2	ENSDART00000058107	1.338	0.0145		Cytoplasm	other	90411	193813	246117
TGFB3	transforming growth factor beta 3	ENSDART00000138632	-1.368	0.0145	9	Extracellular Space	growth factor	7043	21809	25717
BHLHE41	basic helix-loop-helix family member e41	ENST00000242728	-1.244	0.0147		Nucleus	transcription regulator	79365
KDSR	3-ketodihydrosphingosine reductase	ENSDART00000022621	1.225	0.0147		Plasma Membrane	enzyme	2531	70750	360833
ARAF	A-Raf proto-oncogene, serine/threonine kinase	ENSDART00000140081	-0.011	0.0148		Cytoplasm	kinase	369	11836	64363
FAM124B	family with sequence similarity 124 member B	ENSDART00000126253	-0.634	0.0148	20	Other	other	79843	241128	690912
GTF2E2	general transcription factor IIE subunit 2	ENSDART00000016488	1.562	0.0148		Nucleus	transcription regulator	2961	68153	306516
TMEM214	transmembrane protein 214	ENSDART00000128743	1.414	0.0148		Extracellular Space	other	54867	68796	362711
CLK2	CDC like kinase 2	ENSDART00000091533	1.743	0.0149	7	Nucleus	kinase	1196	12748	365842
GATAD2B	GATA zinc finger domain containing 2B	ENSDART00000158641	1.096	0.0149		Nucleus	transcription regulator	57459	229542	310614
RBMS1	RNA binding motif single stranded interacting protein 1	ENSDART00000064860	1.454	0.0149		Nucleus	other	5937	56878	362138
TLE1	transducin like enhancer of split 1	Q04724	-1.675	0.0149		Nucleus	transcription regulator	7088	21885	362533
ABCA1	ATP binding cassette subfamily A member 1	ENSDART00000167514	-2.209	0.015		Plasma Membrane	transporter	19	11303	313210
CYSTM1	cysteine rich transmembrane module containing 1	ENST00000504227	1.315	0.015		Cytoplasm	other	84418
SESN3	sestrin 3	ENSDART00000086954	1.745	0.015		Extracellular Space	other	143686	75747	315427
CCPG1	cell cycle progression 1	Q5ZM60	1.204	0.0151		Other	other	9236	72278	363098
CLINT1	clathrin interactor 1	ENST00000523908	1.213	0.0151		Cytoplasm	other	9685	216705	360515
NKAIN1	Na+/K+ transporting ATPase interacting 1	ENSDART00000015632	0.108	0.0151		Plasma Membrane	other	79570	67149	500557
ZNF41	zinc finger protein 41	ENST00000377065	-1.143	0.0151		Nucleus	other	7592
LZTS2	leucine zipper tumor suppressor 2	ENSDART00000109277	1.312	0.0152	22	Cytoplasm	other	84445	226154	365468
RAB21	RAB21, member RAS oncogene family	ENSDART00000164550	1.14	0.0152		Cytoplasm	enzyme	23011	216344	299799
VPS37B	VPS37B, ESCRT-I subunit	ENSDART00000078642	-1.055	0.0152		Cytoplasm	other	79720	330192	288659
COPZ2	coatomer protein complex subunit zeta 2	ENSDART00000131509	-1.3	0.0153		Cytoplasm	transporter	51226	56358	360611
RPL35	ribosomal protein L35	ENSDART00000009241	-1.43	0.0153		Cytoplasm	other	11224	66489	296709
BCR	BCR, RhoGEF and GTPase activating protein	ENSDART00000101282	1.64	0.0154		Cytoplasm	kinase	613	110279	309696
BHLHE40	basic helix-loop-helix family member e40	ENSDART00000026017	-1.866	0.0154		Nucleus	transcription regulator	8553	20893	79431
NAA40	N(alpha)-acetyltransferase 40, NatD catalytic subunit	ENSDART00000039265	1.006	0.0154		Other	other	79829	70999	361718
PLK2	polo like kinase 2	ENST00000617412	-1.225	0.0154		Nucleus	kinase	10769	20620	83722
PPP1R3C	protein phosphatase 1 regulatory subunit 3C	ENSDART00000013360	0.882	0.0154		Cytoplasm	phosphatase	5507	53412	309513
PTDSS1	phosphatidylserine synthase 1	ENSDART00000010792	1.305	0.0154		Cytoplasm	enzyme	9791	19210	314553
RLF	rearranged L-myc fusion	ENSDART00000092941	1.194	0.0154		Nucleus	transcription regulator	6018	109263	313566
CENPL	centromere protein L	ENSDART00000161172	-1.386	0.0156	21	Cytoplasm	other	91687	70454	289150
FUT9	fucosyltransferase 9	ENST00000302103	1.572	0.0156		Cytoplasm	enzyme	10690	14348	84597
MDM4	MDM4, p53 regulator	ENSDART00000158716	0.802	0.0156		Nucleus	enzyme	4194	17248	304798
PSMC6	proteasome 26S subunit, ATPase 6	ENSDART00000053834	1.058	0.0156		Nucleus	peptidase	5706	67089	289990
SLC7A3	solute carrier family 7 member 3	ENSDART00000043727	1.076	0.0156		Plasma Membrane	transporter	84889	11989	29485
TMEM56	transmembrane protein 56	ENSDART00000166077	-0.962	0.0156	9	Other	other	148534	99887	365924
CKAP2	cytoskeleton associated protein 2	ENSDART00000137373	2.045	0.0157		Cytoplasm	other	26586	80986	306575
FAM57B	family with sequence similarity 57 member B	ENSDART00000036741	-1.388	0.0157		Cytoplasm	enzyme	83723	68952	293493
HGSNAT	heparan-alpha-glucosaminide N-acetyltransferase	ENSDART00000109911	1.316	0.0157		Cytoplasm	enzyme	138050	52120
HMOX2	heme oxygenase 2	ENSDART00000112800	-0.939	0.0157		Cytoplasm	enzyme	3163	15369	79239
RABEP1	rabaptin, RAB GTPase binding effector protein 1	ENSDART00000110182	1.686	0.0157		Cytoplasm	transporter	9135	54189	54190
SORL1	sortilin related receptor 1	ENSDART00000156995	-1.477	0.0157		Cytoplasm	transporter	6653	20660	300652
TNFRSF9	TNF receptor superfamily member 9	Q07011	-1.172	0.0157		Plasma Membrane	transmembrane receptor	3604	21942	500590
MIA2	melanoma inhibitory activity 2	ENSDART00000159598	1.495	0.0158		Cytoplasm	other	4253		100912115
TBC1D14	TBC1 domain family member 14	ENSDART00000040946	1.169	0.0158		Extracellular Space	other	57533	100855	360956
TRIM32	tripartite motif containing 32	ENSDART00000168520	-0.817	0.0158		Nucleus	transcription regulator	22954	69807	313264
ARHGAP32	Rho GTPase activating protein 32	ENSDART00000058370	-1.34	0.0159	2	Cytoplasm	other	9743	330914	315530
GAPVD1	GTPase activating protein and VPS9 domains 1	ENSDART00000112854	1.32	0.0159		Cytoplasm	other	26130	66691	311880
ARCN1	archain 1	ENSDART00000014666	1.286	0.016		Cytoplasm	other	372	213827	300674
BAZ1B	bromodomain adjacent to zinc finger domain 1B	ENSDART00000169621	1.391	0.016		Nucleus	transcription regulator	9031	22385	368002
C8orf44-SGK3/SGK3	serum/glucocorticoid regulated kinase family member 3	ENST00000519289	1.384	0.016		Cytoplasm	kinase	23678|100533105	170755	171498
IFI35	interferon induced protein 35	ENSDART00000158220	0.946	0.016		Nucleus	other	3430	70110	287719
REST	RE1 silencing transcription factor	ENST00000619101	0.658	0.016		Nucleus	transcription regulator	5978	19712	83618
MBNL2	muscleblind like splicing regulator 2	ENSDART00000164488	-1.326	0.0161		Other	other	10150	105559	680445
TUBGCP6	tubulin gamma complex associated protein 6	ENST00000439308	-0.886	0.0161		Cytoplasm	other	85378	328580	362980
MLH3	mutL homolog 3	ENSDART00000078805	-1.561	0.0162		Nucleus	other	27030	217716	314320
MNX1	motor neuron and pancreas homeobox 1	ENSDART00000052236	1.543	0.0162		Nucleus	transcription regulator	3110	15285	682076
NCKIPSD	NCK interacting protein with SH3 domain	ENSDART00000114777	-0.752	0.0162		Other	other	51517	80987	301009
RFC2	replication factor C subunit 2	ENSDART00000122513	1.286	0.0163		Nucleus	other	5982	19718	116468
VPS26A	VPS26, retromer complex component A	ENSDART00000078140	0.403	0.0163	23	Cytoplasm	transporter	9559	30930	361846
ZNF318	zinc finger protein 318	ENST00000361428	1.363	0.0163		Nucleus	other	24149	57908	685082
HEBP1	heme binding protein 1	Q5ZMB2	1.107	0.0164	21	Cytoplasm	other	50865	15199	362454
DENND3	DENN domain containing 3	ENSDART00000115136	1.343	0.0165	23	Other	other	22898	105841	315055
SMG9	SMG9, nonsense mediated mRNA decay factor	ENSDART00000109459	1.827	0.0165	13	Cytoplasm	other	56006	71997	365215
ZSWIM8	zinc finger SWIM-type containing 8	ENSDART00000056432	-1.073	0.0165	12	Extracellular Space	other	23053	268721	361004
RAB40B	RAB40B, member RAS oncogene family	ENSDART00000062185	0.988	0.0166		Plasma Membrane	enzyme	10966	217371	303754
B4GALT7	beta-1,4-galactosyltransferase 7	ENSDART00000037999	1.409	0.0167		Cytoplasm	enzyme	11285	218271	364675
SLC25A38	solute carrier family 25 member 38	ENSDART00000151545	-1.722	0.0167	2	Cytoplasm	other	54977	208638	301067
FAM102A	family with sequence similarity 102 member A	ENST00000373095	1.735	0.0168	18	Other	other	399665	98952	687750
NET1	neuroepithelial cell transforming 1	ENSDART00000049066	-1.213	0.0168		Nucleus	other	10276	56349	307098
UBR5	ubiquitin protein ligase E3 component n-recognin 5	ENSDART00000134444	1.125	0.0168		Nucleus	enzyme	51366	70790
PLPPR5	phospholipid phosphatase related 5	ENSDART00000125531	0.956	0.0169		Plasma Membrane	other	163404	75769	310812
PPIP5K2	diphosphoinositol pentakisphosphate kinase 2	ENSDART00000109744	-1.26	0.0169	8	Cytoplasm	kinase	23262	227399
C3orf33	chromosome 3 open reading frame 33	Q6P1S2	-2.108	0.017	24	Extracellular Space	other	285315	329659	499630
GDI2	GDP dissociation inhibitor 2	ENSDART00000008584	-1.146	0.017		Cytoplasm	other	2665	14569	29662
PDCD6IP	programmed cell death 6 interacting protein	ENSDART00000028592	1.35	0.017		Cytoplasm	other	10015	18571	501083
SELENON	selenoprotein N	Q3Y4E2	-1.018	0.017		Cytoplasm	other	57190	74777	362624
SELENOS	selenoprotein S	ENSDART00000084598	-1.557	0.017		Cytoplasm	other	55829	109815	286900
SPINT1	serine peptidase inhibitor, Kunitz type 1	ENSDART00000164226	2.071	0.017		Extracellular Space	other	6692	20732	311331
SNAP91	synaptosome associated protein 91	ENST00000523199	1.175	0.0171		Plasma Membrane	other	9892	20616	65178
SYNPR	synaptoporin	ENSDART00000054735	1.719	0.0171		Plasma Membrane	transporter	132204	72003	66030
TSPAN16	tetraspanin 16	Q9UKR8	1.283	0.0171		Other	other	26526
ZZZ3	zinc finger ZZ-type containing 3	ENSDART00000137768	-1.508	0.0171		Nucleus	other	26009	108946	310958
AFDN	afadin, adherens junction formation factor	ENSDART00000152888	-1.538	0.0172		Nucleus	other	4301	17356	26955
PNP	purine nucleoside phosphorylase	ENST00000554056	-1.105	0.0172		Nucleus	enzyme	4860	667034|18950	290029
CPNE3	copine 3	ENSDART00000172335	1.723	0.0173		Cytoplasm	kinase	8895	70568	313087
GRB10	growth factor receptor bound protein 10	ENST00000398810	-0.85	0.0173		Cytoplasm	other	2887	14783	498416
ARHGAP35	Rho GTPase activating protein 35	ENSDART00000090675	1.387	0.0174		Nucleus	transcription regulator	2909	232906	306400
CDK17	cyclin dependent kinase 17	ENSDART00000103070	-0.333	0.0174		Cytoplasm	kinase	5128	237459	314743
GGT7	gamma-glutamyltransferase 7	ENST00000336431	-1.998	0.0174	17	Plasma Membrane	enzyme	2686	207182	156275
LRRFIP1	LRR binding FLII interacting protein 1	ENST00000308482	1.643	0.0174		Cytoplasm	other	9208	16978
NCAM2	neural cell adhesion molecule 2	ENSDART00000157195	1.197	0.0174		Plasma Membrane	other	4685	17968	288280
WDR24	WD repeat domain 24	ENSDART00000008047	-1.964	0.0174		Other	other	84219	268933	360497
GABRG3	gamma-aminobutyric acid type A receptor gamma3 subunit	ENST00000333743	1.943	0.0175		Plasma Membrane	ion channel	2567	14407	79211
WARS	tryptophanyl-tRNA synthetase	ENSDART00000166498	-1.985	0.0177	6	Cytoplasm	enzyme	7453	22375	314442
FARP2	FERM, ARH/RhoGEF and pleckstrin domain protein 2	ENSDART00000153595	1.103	0.0178		Cytoplasm	other	9855	227377	316639
ORC3	origin recognition complex subunit 3	ENSDART00000112806	-1.091	0.0179	20	Nucleus	other	23595	50793	313138
ANKRD13D	ankyrin repeat domain 13D	ENSDART00000170784	-0.751	0.0182		Plasma Membrane	other	338692	68423	361699
C9orf142	chromosome 9 open reading frame 142	Q9BUH6	1.549	0.0182		Cytoplasm	other	286257	227622	296565
FAM126A	family with sequence similarity 126 member A	ENSDART00000033132	1.142	0.0182		Cytoplasm	other	84668	84652	499975
HMBS	hydroxymethylbilane synthase	ENSDART00000167246	0.856	0.0182		Cytoplasm	enzyme	3145	15288	25709
TTC25	tetratricopeptide repeat domain 25	ENSDART00000080946	-1.55	0.0182		Cytoplasm	other	83538	74407	303534
SGPL1	sphingosine-1-phosphate lyase 1	ENSDART00000111567	1.346	0.0183	15	Cytoplasm	enzyme	8879	20397	286896
SMURF1	SMAD specific E3 ubiquitin protein ligase 1	ENSDART00000004923	1.217	0.0183		Cytoplasm	enzyme	57154	75788	690516
FOXO3	forkhead box O3	ENST00000406360	-1.562	0.0184		Nucleus	transcription regulator	2309	56484	294515
SLC48A1	solute carrier family 48 member 1	ENST00000442218	0.361	0.0184	24	Cytoplasm	transporter	55652	67739	300191
TRAPPC8	trafficking protein particle complex 8	ENSDART00000077095	-0.241	0.0184		Cytoplasm	transporter	22878	75964	291750
F2RL1	F2R like trypsin receptor 1	ENST00000296677	1.087	0.0185		Plasma Membrane	G-protein coupled receptor	2150	14063	116677
PIP4K2C	phosphatidylinositol-5-phosphate 4-kinase type 2 gamma	ENSDART00000042701	4.114	0.0185		Cytoplasm	kinase	79837	117150	140607
DDC	dopa decarboxylase	ENSDART00000028108	1.042	0.0186		Cytoplasm	enzyme	1644	13195	24311
ETS1	ETS proto-oncogene 1, transcription factor	ENST00000319397	0.875	0.0186		Nucleus	transcription regulator	2113	23871	24356
PRPH2	peripherin 2	ENSDART00000020671	1.848	0.0186		Plasma Membrane	transmembrane receptor	5961	19133	25534
RBM26	RNA binding motif protein 26	ENSDART00000168973	-1.455	0.0186		Other	other	64062	74213	306137
CCDC92	coiled-coil domain containing 92	ENSDART00000061196	0.791	0.0187		Cytoplasm	other	80212	215707	100036765
CD276	CD276 molecule	Q8VE98	-0.69	0.0187		Plasma Membrane	other	80381	102657	315716
MFN2	mitofusin 2	ENST00000444836	1.16	0.0187	2	Cytoplasm	enzyme	9927	170731	100911485|64476
ZNF568	zinc finger protein 568	ENST00000616085	0.885	0.0187		Other	other	374900		499123
ABCA3	ATP binding cassette subfamily A member 3	ENSDART00000159252	2.655	0.0189		Plasma Membrane	transporter	21	27410	302973
DCTN1	dynactin subunit 1	ENST00000628224	1.18	0.0189		Cytoplasm	other	1639	13191	29167
FAM19A2	family with sequence similarity 19 member A2, C-C motif chemokine like	ENSDART00000160501	-1.883	0.0189		Cytoplasm	other	338811	268354	680647
MCPH1	microcephalin 1	ENST00000522905	0.795	0.0189		Nucleus	other	79648	244329	306594
Rnf113a1	ring finger protein 113A1	ENSDART00000122589	-1.041	0.0189		Other	other		69942	313450
AMER1	APC membrane recruitment protein 1	ENST00000330258	0.94	0.019		Plasma Membrane	other	139285	72345	501584
KIAA0513	KIAA0513	ENSDART00000100223	0.136	0.019	24	Other	other	9764	234797	307907
SLC39A7	solute carrier family 39 member 7	ENSDART00000166562	1.226	0.019	12	Plasma Membrane	transporter	7922	14977	294281
SNX27	sorting nexin family member 27	ENSDART00000144925	0.17	0.019	23	Cytoplasm	other	81609	76742	260323
C1orf198	chromosome 1 open reading frame 198	ENSDART00000064365	-1.74	0.0191		Cytoplasm	other	84886	69551	498967
CYP19A1	cytochrome P450 family 19 subfamily A member 1	ENSDART00000129828	-1.767	0.0191		Cytoplasm	enzyme	1588	13075	25147
KIF13A	kinesin family member 13A	ENSDART00000101404	-1.253	0.0191		Cytoplasm	transporter	63971	16553	308173
PPIG	peptidylprolyl isomerase G	ENST00000448752	1.291	0.0191		Nucleus	enzyme	9360	228005	83624
SUMO2	small ubiquitin-like modifier 2	ENSDART00000166758	-0.931	0.0191		Nucleus	enzyme	6613	170930	690244
FBXO28	F-box protein 28	ENSDART00000134884	0.939	0.0192		Nucleus	other	23219	67948	305105
RASGRP2	RAS guanyl releasing protein 2	ENST00000354024	1.021	0.0192	12	Cytoplasm	other	10235	19395	361714
ATG5	autophagy related 5	ENSDART00000149086	1.395	0.0193		Cytoplasm	other	9474	11793
FAM172A	family with sequence similarity 172 member A	ENSDART00000074599	-1.665	0.0193		Cytoplasm	transcription regulator	83989	68675	294606
GRAMD1A	GRAM domain containing 1A	ENSDART00000111956	1.173	0.0193		Extracellular Space	other	57655	52857	361550
HOOK1	hook microtubule tethering protein 1	ENSDART00000172076	1.322	0.0193		Cytoplasm	other	51361	77963	313370
LIMD2	LIM domain containing 2	ENSDART00000155298	1.979	0.0193		Other	other	80774	67803	360646
MBOAT7	membrane bound O-acyltransferase domain containing 7	ENSDART00000047570	2.144	0.0193		Plasma Membrane	enzyme	79143	77582	308309
MRPL13	mitochondrial ribosomal protein L13	ENSDART00000079480	1.299	0.0193	1	Cytoplasm	other	28998	68537	299938
NOP14	NOP14 nucleolar protein	ENST00000398071	-2.106	0.0193		Nucleus	other	8602	75416	289724
PARP11	poly(ADP-ribose) polymerase family member 11	ENST00000228820	-0.269	0.0193	16	Nucleus	enzyme	57097	101187	500323
POLR2A	RNA polymerase II subunit A	ENSDART00000172066	0.179	0.0193		Nucleus	enzyme	5430	20020	363633
RND1	Rho family GTPase 1	ENSDART00000018654	1.644	0.0193		Cytoplasm	enzyme	27289	223881	362993
TMEM79	transmembrane protein 79	ENST00000405535	0.914	0.0193		Cytoplasm	other	84283	71913	310626
ZBTB12	zinc finger and BTB domain containing 12	ENST00000375527	-1.689	0.0193		Nucleus	other	221527	193736	309613
CCT3	chaperonin containing TCP1 subunit 3	ENSDART00000003752	-1.248	0.0195		Cytoplasm	other	7203	12462	295230
TMEM53	transmembrane protein 53	ENSDART00000056649	1.654	0.0195	24	Nucleus	other	79639	68777	313529
Acot1	acyl-CoA thioesterase 1	O88267	1.712	0.0196		Cytoplasm	enzyme		26897	50559
LRIF1	ligand dependent nuclear receptor interacting factor 1	Q5T3J3	1.679	0.0196		Nucleus	other	55791	321000	310775
PDLIM1	PDZ and LIM domain 1	ENSDART00000046981	-2.1	0.0196		Cytoplasm	transcription regulator	9124	54132	54133
PNPT1	polyribonucleotide nucleotidyltransferase 1	Q8TCS8	1.144	0.0196		Cytoplasm	enzyme	87178	71701	360992
REEP6	receptor accessory protein 6	ENSDART00000154182	-1.57	0.0196		Plasma Membrane	other	92840	70335	362835
TP53BP1	tumor protein p53 binding protein 1	ENST00000571145	-1.671	0.0196		Nucleus	transcription regulator	7158	27223	296099
USF3	upstream transcription factor family member 3	Q68DE3	-1.234	0.0196		Other	other	205717	207806	303946
PCOLCE2	procollagen C-endopeptidase enhancer 2	ENSDART00000077951	-0.937	0.0197		Extracellular Space	other	26577	76477	684050
INHBB	inhibin beta B subunit	ENSDART00000059753	-1.032	0.0198		Extracellular Space	growth factor	3625	16324	25196
KIF1B	kinesin family member 1B	ENSDART00000146458	1.078	0.0198		Cytoplasm	transporter	23095	16561	117548
MED8	mediator complex subunit 8	ENST00000372457	-2.146	0.0198		Nucleus	other	112950	80509
NIPBL	NIPBL, cohesin loading factor	ENSDART00000108484	-3.926	0.0198		Nucleus	transcription regulator	25836	71175	294787
TBC1D7	TBC1 domain family member 7	ENSDART00000040265	1.624	0.0198		Cytoplasm	other	51256	67046	361227
ZNF574	zinc finger protein 574	ENST00000359044	-1.57	0.0198		Other	other	64763	232976	308434
FZD4	frizzled class receptor 4	ENSDART00000159503	1.058	0.0199		Plasma Membrane	G-protein coupled receptor	8322	14366	64558
IRS2	insulin receptor substrate 2	ENSDART00000110158	1.372	0.0199		Cytoplasm	enzyme	8660	384783	29376
SERAC1	serine active site containing 1	ENSDART00000063197	-0.965	0.0199	24	Extracellular Space	other	84947	321007	499015
TAF13	TATA-box binding protein associated factor 13	ENSDART00000104334	0.69	0.0199		Nucleus	transcription regulator	6884	99730
DNAJC8	DnaJ heat shock protein family (Hsp40) member C8	ENSDART00000082481	-0.781	0.02		Nucleus	other	22826	68598	313035
LMO7	LIM domain 7	ENST00000377534	1.231	0.02		Cytoplasm	enzyme	4008	380928	361084
MXRA8	matrix remodeling associated 8	ENST00000477278	1.358	0.0201		Cytoplasm	other	54587	74761	313770
SLC31A2	solute carrier family 31 member 2	ENSDART00000134682	1.191	0.0201		Plasma Membrane	transporter	1318	20530	298091
TRMT12	tRNA methyltransferase 12 homolog	ENSDART00000084914	1.099	0.0201		Other	other	55039	68260	314999
HSD17B8	hydroxysteroid 17-beta dehydrogenase 8	ENSDART00000001331	-1.204	0.0202		Cytoplasm	enzyme	7923	14979	361802
PDIA2	protein disulfide isomerase family A member 2	ENST00000435833	-1.467	0.0202		Cytoplasm	enzyme	64714	69191	287164
TACC1	transforming acidic coiled-coil containing protein 1	ENSDART00000091156	-1.805	0.0202	25	Nucleus	other	6867	320165	306562
Tceb2	transcription elongation factor B (SIII), polypeptide 2	ENSDART00000055360	-1.497	0.0202		Nucleus	transcription regulator		67673	81807
TPM3	tropomyosin 3	ENSDART00000010997	-1.036	0.0202		Cytoplasm	other	7170	59069
ZNF592	zinc finger protein 592	ENSDART00000161281	1.643	0.0202		Nucleus	other	9640	233410	293038
FCGR1A	Fc fragment of IgG receptor Ia	P26151	1.267	0.0203		Plasma Membrane	transmembrane receptor	2209	14129	295279
MED14	mediator complex subunit 14	ENST00000324817	-1.218	0.0203		Nucleus	transcription regulator	9282	26896	317343
KXD1	KxDL motif containing 1	ENSDART00000073648	1.561	0.0204	2	Cytoplasm	other	79036	75620	498606
POMT2	protein O-mannosyltransferase 2	ENSDART00000077307	-1.753	0.0204		Cytoplasm	enzyme	29954	217734	688673
RAB19	RAB19, member RAS oncogene family	ENST00000537763	-0.883	0.0204		Cytoplasm	enzyme	401409	19331	500088
ARIH2	ariadne RBR E3 ubiquitin protein ligase 2	ENSDART00000004521	-0.41	0.0205	21	Nucleus	enzyme	10425	23807	316005
GRAMD4	GRAM domain containing 4	ENST00000361034	1.046	0.0205		Cytoplasm	other	23151	223752	315203
RAB24	RAB24, member RAS oncogene family	ENSDART00000076157	1.341	0.0205		Other	other	53917	19336
SEC61B	Sec61 translocon beta subunit	ENSDART00000059013	-1.267	0.0205		Cytoplasm	transporter	10952	66212	298068
ASPM	abnormal spindle microtubule assembly	ENSDART00000162882	0.39	0.0206		Nucleus	other	259266	12316	289054
GART	phosphoribosylglycinamide formyltransferase, phosphoribosylglycinamide synthetase, phosphoribosylaminoimidazole synthetase	ENSDART00000172235	-1.709	0.0207		Cytoplasm	enzyme	2618	14450	288259
KDF1	keratinocyte differentiation factor 1	ENSDART00000156533	0.86	0.0207		Plasma Membrane	other	126695	69073	100911383|313018
LAMA2	laminin subunit alpha 2	ENST00000617695	-1.312	0.0207		Extracellular Space	other	3908	16773	309368
MXI1	MAX interactor 1, dimerization protein	ENSDART00000059923	-1.164	0.0207		Nucleus	transcription regulator	4601	17859	25701
PAPOLG	poly(A) polymerase gamma	ENSDART00000015154	-1.137	0.0207		Nucleus	enzyme	64895	216578	305586
ALLC	allantoicase	ENSDART00000062429	-1.876	0.0208		Other	enzyme	55821	94041	246758
GCLC	glutamate-cysteine ligase catalytic subunit	ENSDART00000017148	1.346	0.0208		Cytoplasm	enzyme	2729	14629	25283
VRK3	vaccinia related kinase 3	ENSDART00000136657	-0.969	0.0208		Nucleus	kinase	51231	101568	361565
ZNF641	zinc finger protein 641	Q8BZ34	1.324	0.0208		Other	other	121274	239652	300197
ALG1	ALG1, chitobiosyldiphosphodolichol beta-mannosyltransferase	ENSDART00000077235	1.144	0.0209		Cytoplasm	enzyme	56052	208211
LPIN3	lipin 3	ENST00000632009	1.456	0.0209		Nucleus	phosphatase	64900	64899	362261
LURAP1L	leucine rich adaptor protein 1 like	ENST00000319264	1.305	0.0209		Other	other	286343	52829	362535
SPICE1	spindle and centriole associated protein 1	ENSDART00000012653	-1.414	0.0209	5	Cytoplasm	other	152185	212514	288111
TRAM2	translocation associated membrane protein 2	ENSDART00000043938	-1.412	0.0209		Other	other	9697	170829	100361830
FAM92A	family with sequence similarity 92 member A	ENSDART00000114714	0.575	0.021		Other	other	137392	68099	297903
RSAD1	radical S-adenosyl methionine domain containing 1	ENSDART00000110809	0.964	0.021		Cytoplasm	other	55316	237926	688146
SLC7A6OS	solute carrier family 7 member 6 opposite strand	ENSDART00000159339	-0.694	0.021		Other	other	84138	66432	246187
VANGL1	VANGL planar cell polarity protein 1	ENSDART00000036926	-1.293	0.021		Cytoplasm	other	81839	229658	690366
BSCL2	BSCL2, seipin lipid droplet biogenesis associated	ENSDART00000149840	1.638	0.0211		Cytoplasm	other	26580	14705	361722
DUS1L	dihydrouridine synthase 1 like	ENSDART00000113105	1.452	0.0211	8	Other	other	64118	68730	246185
ATG16L1	autophagy related 16 like 1	ENSDART00000157450	1.909	0.0212		Cytoplasm	enzyme	55054	77040	363278
SAT1	spermidine/spermine N1-acetyltransferase 1	ENSDART00000168560	-1.523	0.0212		Cytoplasm	enzyme	6303	20229	302642
LAMB1	laminin subunit beta 1	P07942	-1.812	0.0213		Extracellular Space	other	3912	16777	298941
RAPGEFL1	Rap guanine nucleotide exchange factor like 1	ENSDART00000114723	-0.714	0.0213	24	Other	other	51195	268480	303515
SLC17A9	solute carrier family 17 member 9	ENSDART00000002714	1.383	0.0213		Cytoplasm	other	63910	228993	362287
PCSK5	proprotein convertase subtilisin/kexin type 5	ENST00000545128	1.365	0.0214		Extracellular Space	peptidase	5125	18552	116548
FGD4	FYVE, RhoGEF and PH domain containing 4	ENSDART00000172348	1.071	0.0215		Cytoplasm	other	121512	224014	246174
TRIP13	thyroid hormone receptor interactor 13	ENSDART00000049099	1.155	0.0215	19	Cytoplasm	transcription regulator	9319	69716	292206
FNTA	farnesyltransferase, CAAX box, alpha	ENSDART00000158416	-1.48	0.0216		Cytoplasm	enzyme	2339	14272	25318
CSNK1A1L	casein kinase 1 alpha 1 like	ENSDART00000170906	0.873	0.0217	7	Cytoplasm	kinase	122011
CTNND1	catenin delta 1	ENSDART00000166324	0.862	0.0217		Nucleus	other	1500	12388	311163
GALNT8	polypeptide N-acetylgalactosaminyltransferase 8	ENSDART00000067382	-0.892	0.0217		Cytoplasm	enzyme	26290
HESX1	HESX homeobox 1	ENSDART00000076711	-1.355	0.0217		Nucleus	transcription regulator	8820	15209	498575
IGSF3	immunoglobulin superfamily member 3	ENSDART00000113418	-1.4	0.0217		Plasma Membrane	other	3321	78908	295325
NCKAP1	NCK associated protein 1	ENSDART00000086176	-1.399	0.0217		Plasma Membrane	other	10787	50884	58823
PROM2	prominin 2	ENST00000317620	0.957	0.0217		Plasma Membrane	transmembrane receptor	150696	192212	192211
GPHN	gephyrin	ENSDART00000168522	-0.989	0.0218		Plasma Membrane	enzyme	10243	268566	64845
IBTK	inhibitor of Bruton tyrosine kinase	ENSDART00000114642	-0.907	0.0218		Cytoplasm	other	25998	108837	315858
STAG2	stromal antigen 2	ENSDART00000088094	1.503	0.0219		Nucleus	transcription regulator	10735	20843	313304
ARL9	ADP ribosylation factor like GTPase 9	ENSDART00000106672	-1.344	0.022		Other	other	132946	384185	289565
CRYM	crystallin mu	ENSDART00000111422	-1.807	0.022		Cytoplasm	enzyme	1428	12971	117024
MRPS2	mitochondrial ribosomal protein S2	ENSDART00000171603	1.572	0.022		Cytoplasm	other	51116	118451	362094
TEX10	testis expressed 10	ENSDART00000078283	1.339	0.022		Nucleus	other	54881	269536	298065
ZNF230	zinc finger protein 230	ENST00000585568	0.845	0.022	10	Nucleus	other	7773
BMI1	BMI1 proto-oncogene, polycomb ring finger	ENSDART00000129554	-1.728	0.0221		Nucleus	transcription regulator	648
GRWD1	glutamate rich WD repeat containing 1	ENSDART00000121998	1.782	0.0221	16	Nucleus	other	83743	101612	308592
LCLAT1	lysocardiolipin acyltransferase 1	ENSDART00000161098	1.567	0.0221		Cytoplasm	enzyme	253558	225010	362702
OLFM4	olfactomedin 4	Q3UZZ4	1.462	0.0221	13	Extracellular Space	other	10562	380924	290409
RNF38	ring finger protein 38	ENSDART00000139241	-1.473	0.0221	11	Nucleus	enzyme	152006	73469	171501
RTN3	reticulon 3	ENST00000356000	0.776	0.0221		Cytoplasm	other	10313	20168	140945
ZYX	zyxin	ENST00000392910	0.918	0.0221		Plasma Membrane	other	7791	22793	114636
CCND2	cyclin D2	Q04827	-2.097	0.0222		Nucleus	other	894	12444	64033
GALNT6	polypeptide N-acetylgalactosaminyltransferase 6	ENSDART00000024064	-1.857	0.0222		Cytoplasm	enzyme	11226	207839	100361647
KBTBD2	kelch repeat and BTB domain containing 2	ENST00000304056	-1.388	0.0222		Other	other	25948	210973	312372
TMBIM6	transmembrane BAX inhibitor motif containing 6	ENSDART00000108703	-0.858	0.0222		Nucleus	other	7009	110213	24822
CD82	CD82 molecule	ENSDART00000147886	1.069	0.0223		Plasma Membrane	other	3732	12521	83628
GGCT	gamma-glutamylcyclotransferase	Q32LE4	-1.67	0.0223		Cytoplasm	enzyme	79017	110175	362368
PPHLN1	periphilin 1	Q8K2H1	-0.672	0.0223	7	Nucleus	other	51535	223828	366975
APH1A	aph-1 homolog A, gamma-secretase subunit	ENST00000369109	-0.939	0.0224		Cytoplasm	peptidase	51107	226548	365872
BTBD6	BTB domain containing 6	ENSDART00000039907	-1.215	0.0224	10	Other	other	90135	399566	690367
Ccdc50	coiled-coil domain containing 50	ENSDART00000165618	1.388	0.0224	21	Cytoplasm	other		67501	288022
ELK3	ELK3, ETS transcription factor	ENSDART00000009909	-0.786	0.0224		Nucleus	transcription regulator	2004	13713	362871
GTF2H1	general transcription factor IIH subunit 1	ENSDART00000032390	-0.714	0.0224		Nucleus	transcription regulator	2965	14884	361580
PSMC3IP	PSMC3 interacting protein	ENSDART00000055228	-0.947	0.0224		Nucleus	transcription regulator	29893	19183	140938
GUCA1A	guanylate cyclase activator 1A	ENSDART00000170119	-1.354	0.0225		Cytoplasm	other	2978	14913	301233
HEYL	hes related family bHLH transcription factor with YRPW motif-like	ENSDART00000078197	-1.155	0.0225		Nucleus	transcription regulator	26508	56198	313575
DIDO1	death inducer-obliterator 1	ENST00000266070	0.372	0.0226		Nucleus	other	11083	23856	362286
FBXL6	F-box and leucine rich repeat protein 6	Q8N531	-0.221	0.0226		Other	enzyme	26233	30840	362941
PRDM5	PR/SET domain 5	ENSDART00000127443	3.766	0.0226		Nucleus	transcription regulator	11107	70779	689788
Ttf1	transcription termination factor, RNA polymerase I	Q62187	1.904	0.0226		Nucleus	other		22130	499766
ZFYVE9	zinc finger FYVE-type containing 9	ENSDART00000168627	1.361	0.0226		Cytoplasm	peptidase	9372	230597	313477
JAM2	junctional adhesion molecule 2	P57087	1.302	0.0227		Plasma Membrane	other	58494	67374	619374
STARD4	StAR related lipid transfer domain containing 4	ENSDART00000162889	-1.036	0.0227		Cytoplasm	transporter	134429	170459	291699
AGPAT5	1-acylglycerol-3-phosphate O-acyltransferase 5	ENSDART00000092105	0.808	0.0228		Cytoplasm	enzyme	55326	52123	306582
CACNA1D	calcium voltage-gated channel subunit alpha1 D	ENST00000288139	-0.751	0.0228		Plasma Membrane	ion channel	776	12289	29716
CDC23	cell division cycle 23	ENSDART00000065325	-1.302	0.0228		Nucleus	enzyme	8697	52563	291689
DHRS3	dehydrogenase/reductase 3	ENSDART00000065853	-2.071	0.0228		Cytoplasm	enzyme	9249	20148	313689
JMJD1C	jumonji domain containing 1C	ENSDART00000113148	-1.526	0.0228		Nucleus	enzyme	221037	108829	171120
NAE1	NEDD8 activating enzyme E1 subunit 1	ENSDART00000019270	0.792	0.0228		Cytoplasm	enzyme	8883	234664	84019
TM9SF2	transmembrane 9 superfamily member 2	ENST00000376387	1.764	0.0228		Plasma Membrane	transporter	9375	68059	306197
TRIM36	tripartite motif containing 36	ENSDART00000091177	1.234	0.0228		Cytoplasm	enzyme	55521	28105	291597
DDOST	dolichyl-diphosphooligosaccharide--protein glycosyltransferase non-catalytic subunit	ENSDART00000124539	3.926	0.0229		Cytoplasm	enzyme	1650	13200	313648
SLC5A3	solute carrier family 5 member 3	ENSDART00000115265	1.848	0.0229		Plasma Membrane	transporter	6526	53881	114507
SRP54	signal recognition particle 54	ENSDART00000169892	1.031	0.0229		Cytoplasm	other	6729	665155|24067	116650
FAT1	FAT atypical cadherin 1	ENST00000614102	-1.55	0.023	11	Plasma Membrane	other	2195	14107	83720
NDUFV1	NADH:ubiquinone oxidoreductase core subunit V1	ENSDART00000052930	1.958	0.023		Cytoplasm	enzyme	4723	17995	293655
OSBPL3	oxysterol binding protein like 3	ENSDART00000145886	1.449	0.023	25	Cytoplasm	other	26031	71720	362360
TULP4	tubby like protein 4	ENSDART00000067486	-0.974	0.023		Cytoplasm	transcription regulator	56995	68842	499016
RNF144A	ring finger protein 144A	ENSDART00000016053	2.017	0.0231		Nucleus	other	9781	108089	500636
ACVR2A	activin A receptor type 2A	ENSDART00000002428	1.186	0.0232		Plasma Membrane	kinase	92	11480	29263
LDB1	LIM domain binding 1	ENST00000425280	1.283	0.0232	11	Nucleus	transcription regulator	8861	16825	309447
VLDLR	very low density lipoprotein receptor	ENSDART00000139047	1.873	0.0232		Plasma Membrane	transporter	7436	22359	25696
SCARB2	scavenger receptor class B member 2	ENSDART00000162459	1.52	0.0233		Plasma Membrane	other	950	12492	117106
EDEM3	ER degradation enhancing alpha-mannosidase like protein 3	ENST00000367512	1.309	0.0234		Cytoplasm	enzyme	80267	66967	289085
OTX1	orthodenticle homeobox 1	ENSDART00000064083	-1.816	0.0234		Nucleus	transcription regulator	5013	18423	25646
SELENOH	selenoprotein H	ENSDART00000135655	0.714	0.0234		Nucleus	other	280636	72657	502642
ATP13A2	ATPase 13A2	ENSDART00000088777	-1.708	0.0235	19	Cytoplasm	transporter	23400	74772	362645
FNBP1L	formin binding protein 1 like	ENSDART00000045038	-0.604	0.0235		Cytoplasm	other	54874
GUK1	guanylate kinase 1	ENSDART00000105818	1.161	0.0235		Cytoplasm	kinase	2987	14923	303179
KIF20B	kinesin family member 20B	ENSDART00000058665	1.502	0.0235		Nucleus	enzyme	9585	240641	309523
LRRN1	leucine rich repeat neuronal 1	ENSDART00000084389	0.261	0.0235		Other	other	57633	16979	500280
MOCOS	molybdenum cofactor sulfurase	ENST00000261326	1.072	0.0235		Cytoplasm	enzyme	55034	68591	361300
NFYB	nuclear transcription factor Y subunit beta	ENSDART00000057254	-1.248	0.0235		Nucleus	transcription regulator	4801	18045	25336
SMG1	SMG1, nonsense mediated mRNA decay associated PI3K related kinase	ENSDART00000076796	-0.089	0.0235	13	Cytoplasm	kinase	23049	233789	691397
SYNJ2BP	synaptojanin 2 binding protein	ENSDART00000030133	1.512	0.0235		Cytoplasm	other	55333	24071	64531
LLPH	LLP homolog, long-term synaptic facilitation	ENSDART00000077707	-1.814	0.0236		Extracellular Space	other	84298	433748|66225|100043002	299818
METTL6	methyltransferase like 6	ENSDART00000102571	0.7	0.0237		Other	enzyme	131965	67011	290564
PPP2R5C	protein phosphatase 2 regulatory subunit B'gamma	ENST00000422945	-1.58	0.0237		Nucleus	other	5527
TTC39B	tetratricopeptide repeat domain 39B	ENST00000507993	-0.143	0.0237	25	Other	other	158219	69863	298186
GLRX5	glutaredoxin 5	ENSDART00000064112	0.993	0.0238	1	Cytoplasm	other	51218	73046	362776
ITGB1BP1	integrin subunit beta 1 binding protein 1	ENSDART00000005784	-1.627	0.0238		Plasma Membrane	transporter	9270	16413	298914
SAMD4A	sterile alpha motif domain containing 4A	ENST00000392067	-1.577	0.0238	20	Cytoplasm	translation regulator	23034	74480	305826
VCL	vinculin	ENSDART00000124167	1.53	0.0238		Plasma Membrane	enzyme	7414	22330	305679
TFCP2	transcription factor CP2	ENSDART00000138416	1.19	0.0239		Nucleus	transcription regulator	7024	21422	315309
Cyp2g1	cytochrome P450, family 2, subfamily g, polypeptide 1	ENSDART00000099074	2.084	0.024		Cytoplasm	enzyme		13108	25251
FERMT1	fermitin family member 1	ENSDART00000074546	1.203	0.024		Plasma Membrane	other	55612	241639	296179
IL6ST	interleukin 6 signal transducer	ENSDART00000172409	1.599	0.024		Plasma Membrane	transmembrane receptor	3572	16195	25205
ACO2	aconitase 2	ENSDART00000149180	1.197	0.0241		Cytoplasm	enzyme	50	11429	79250
CACHD1	cache domain containing 1	ENSDART00000087964	0.842	0.0241	3	Other	other	57685	320508	298267
CACUL1	CDK2 associated cullin domain 1	ENSDART00000038120	1.37	0.0241		Other	other	143384	78832	365493
CSPP1	centrosome and spindle pole associated protein 1	Q1MSJ5	-1.097	0.0241		Cytoplasm	other	79848	211660	362472
ESYT3	extended synaptotagmin 3	ENSDART00000027443	1.406	0.0241		Plasma Membrane	other	83850	272636	363120
EZR	ezrin	ENSDART00000125218	1.055	0.0241		Plasma Membrane	other	7430	22350	54319
HSP90B1	heat shock protein 90 beta family member 1	ENSDART00000004879	0.838	0.0241		Cytoplasm	other	7184	22027	362862
RRAGC	Ras related GTP binding C	ENSDART00000101943	1.236	0.0241		Cytoplasm	enzyme	64121	54170	298514
SACM1L	SAC1 suppressor of actin mutations 1-like (yeast)	ENSDART00000083513	0.989	0.0241		Cytoplasm	phosphatase	22908	83493	116482
VPS26B	VPS26, retromer complex component B	ENST00000525095	1.092	0.0241	23	Cytoplasm	transporter	112936	69091	300472
CDC7	cell division cycle 7	ENSDART00000168042	1.885	0.0242		Nucleus	kinase	8317	12545	360908
HMGN1	high mobility group nucleosome binding domain 1	ENST00000443046	1.109	0.0242		Nucleus	transcription regulator	3150	15312	360704|100911295
Mapre2	microtubule-associated protein, RP/EB family, member 2	ENSDART00000167990	1.168	0.0242	21	Cytoplasm	other		212307	679221
RARRES3	retinoic acid receptor responder 3	ENSDART00000133477	0.759	0.0242		Cytoplasm	enzyme	5920
TTC16	tetratricopeptide repeat domain 16	ENST00000373289	1.035	0.0242		Other	other	158248	338348	100362059
DPP9	dipeptidyl peptidase 9	ENST00000262960	-1.598	0.0243		Cytoplasm	peptidase	91039	224897	301130
EIF2S3	eukaryotic translation initiation factor 2 subunit gamma	ENSDART00000023833	0.667	0.0243	16	Cytoplasm	translation regulator	1968	26905	299027
HLF	HLF, PAR bZIP transcription factor	ENSDART00000127157	0.595	0.0243	25	Nucleus	transcription regulator	3131	217082	690286
PRPF8	pre-mRNA processing factor 8	ENSDART00000026434	0.129	0.0243	8	Nucleus	other	10594	192159	287530
IFFO2	intermediate filament family orphan 2	P0C6R4	1.211	0.0244		Other	other	126917	212632	641315
ANK3	ankyrin 3	ENST00000622427	0.278	0.0245		Plasma Membrane	other	288	11735	361833
MKRN1	makorin ring finger protein 1	ENSDART00000061070	-1.339	0.0245	17	Other	enzyme	23608	54484
CADM4	cell adhesion molecule 4	ENSDART00000134120	-1.675	0.0246	19	Plasma Membrane	other	199731	260299	365216
MLX	MLX, MAX dimerization protein	ENSDART00000055227	0.785	0.0246		Nucleus	transcription regulator	6945	21428	360631
PRKACA	protein kinase cAMP-activated catalytic subunit alpha	ENST00000308677	1.375	0.0246		Cytoplasm	kinase	5566	18747	25636
ZDHHC9	zinc finger DHHC-type containing 9	ENSDART00000085335	1.159	0.0246		Cytoplasm	enzyme	51114	208884	302808
ANKAR	ankyrin and armadillo repeat containing	ENSDART00000100342	-1.509	0.0247		Nucleus	transcription regulator	150709	319695	501138
ARHGAP1	Rho GTPase activating protein 1	ENSDART00000036461	0.615	0.0247		Cytoplasm	other	392	228359	311193
CMTM6	CKLF like MARVEL transmembrane domain containing 6	ENSDART00000169312	1.186	0.0247	19	Extracellular Space	cytokine	54918	67213	316035
COQ9	coenzyme Q9	ENSDART00000046934	-1.879	0.0247	1	Cytoplasm	other	57017	67914	498909
FGL1	fibrinogen like 1	ENSDART00000172794	1.101	0.0247		Extracellular Space	other	2267	234199	246186
MED21	mediator complex subunit 21	ENSDART00000032460	-1.408	0.0247		Nucleus	transcription regulator	9412	108098	312849
ZFYVE28	zinc finger FYVE-type containing 28	ENSDART00000085124	1.341	0.0247		Cytoplasm	other	57732	231125	305454
AP1M2	adaptor related protein complex 1 mu 2 subunit	ENSDART00000034505	-2.072	0.0248		Cytoplasm	transporter	10053	11768	367038
BANF1	barrier to autointegration factor 1	ENSDART00000053794	0.854	0.0248		Nucleus	other	8815	23825	114087
CEP97	centrosomal protein 97	ENSDART00000166393	0.694	0.0249		Cytoplasm	other	79598	74201	304007
CHRDL1	chordin like 1	ENST00000394797	-1.331	0.0249		Extracellular Space	other	91851	83453	363455
DHRS7B	dehydrogenase/reductase 7B	ENSDART00000135924	-2.023	0.0249	21	Other	other	25979	216820	287380
MYH11	myosin heavy chain 11	ENSDART00000041142	0.504	0.025		Cytoplasm	other	4629	17880	24582
TBC1D10A	TBC1 domain family member 10A	ENSDART00000084353	1.604	0.025		Plasma Membrane	other	83874	103724	360968
PPP1R26	protein phosphatase 1 regulatory subunit 26	ENST00000605660	0.291	0.0251		Nucleus	other	9858	241289	685398
PRKCA	protein kinase C alpha	ENST00000413366	1.349	0.0251		Cytoplasm	kinase	5578	18750	24680
BCL3	B-cell CLL/lymphoma 3	Q9Z2F6	-0.943	0.0252		Nucleus	transcription regulator	602	12051	680611
PKIG	protein kinase (cAMP-dependent, catalytic) inhibitor gamma	ENST00000349959	-1.539	0.0253		Other	other	11142	18769	266709
INTS5	integrator complex subunit 5	ENSDART00000165060	-0.963	0.0254		Nucleus	other	80789	109077	309200
IPO9	importin 9	ENSDART00000115279	-0.716	0.0254		Nucleus	transporter	55705	226432	304817
SRSF11	serine and arginine rich splicing factor 11	ENST00000395136	0.901	0.0254		Nucleus	other	9295	69207	502603
TMEM198	transmembrane protein 198	ENSDART00000043522	-2.026	0.0254		Other	other	130612	319998	100361928
TTC3	tetratricopeptide repeat domain 3	ENSDART00000127228	0.95	0.0254		Cytoplasm	enzyme	7267	22129	360702
ZBTB20	zinc finger and BTB domain containing 20	ENSDART00000013605	-1.416	0.0254		Nucleus	transcription regulator	26137	56490	288105
RPS6KA3	ribosomal protein S6 kinase A3	ENSDART00000130057	1.114	0.0255		Cytoplasm	kinase	6197	110651	501560
NR0B2	nuclear receptor subfamily 0 group B member 2	ENSDART00000149795	-0.886	0.0256		Nucleus	ligand-dependent nuclear receptor	8431	23957	117274
OSBPL2	oxysterol binding protein like 2	ENSDART00000081448	1.424	0.0256	25	Cytoplasm	other	9885	228983	296461
JADE2	jade family PHD finger 2	ENST00000395003	-1.028	0.0257		Nucleus	enzyme	23338	76901	303113
LRP10	LDL receptor related protein 10	ENSDART00000076735	1.373	0.0257		Plasma Membrane	transmembrane receptor	26020	65107	305880
POLR3A	RNA polymerase III subunit A	ENSDART00000159120	-0.588	0.0257		Nucleus	enzyme	11128	218832	361102
RAB1A	RAB1A, member RAS oncogene family	ENSDART00000043002	2.694	0.0257	8	Cytoplasm	enzyme	5861	19324	81754
ZC2HC1A	zinc finger C2HC-type containing 1A	ENSDART00000146247	1.604	0.0257	5	Other	other	51101	67306	310244
CCDC22	coiled-coil domain containing 22	ENSDART00000166939	1.192	0.0258	23	Cytoplasm	other	28952	54638	317381
KLC2	kinesin light chain 2	ENSDART00000164042	0.313	0.0258	11	Cytoplasm	other	64837	16594	309159
PKNOX1	PBX/knotted 1 homeobox 1	ENSDART00000130607	-1.662	0.0258		Nucleus	transcription regulator	5316	18771	294322
CENPF	centromere protein F	ENST00000366955	0.033	0.0259		Nucleus	other	1063	108000	257649
NXPE3	neurexophilin and PC-esterase domain family member 3	ENSDART00000132836	-1.89	0.0259	24	Other	other	91775	385658	681096
TSC22D2	TSC22 domain family member 2	ENST00000466814	-0.344	0.0259		Extracellular Space	other	9819	72033	499624
EDC3	enhancer of mRNA decapping 3	ENSDART00000067373	0.188	0.026		Cytoplasm	enzyme	80153	353190	315708
USP46	ubiquitin specific peptidase 46	ENSDART00000132093	1.426	0.026	4	Other	peptidase	64854	69727	289584
DGAT2	diacylglycerol O-acyltransferase 2	ENST00000603363	-1.481	0.0261	20	Cytoplasm	enzyme	84649	67800	252900
FBLIM1	filamin binding LIM protein 1	ENST00000332305	0.829	0.0261		Plasma Membrane	other	54751	74202	362650
ULK4	unc-51 like kinase 4	ENSDART00000148438	-1.553	0.0261	24	Other	kinase	54986	209012	363167
WBP1	WW domain binding protein 1	ENSDART00000172302	1.372	0.0261		Cytoplasm	other	23559	22377	297381
TRIM35	tripartite motif containing 35	Q9UPQ4	0.004	0.0262	16	Cytoplasm	other	23087	66854	498538
ATP9B	ATPase phospholipid transporting 9B (putative)	ENSDART00000090476	1.283	0.0263		Cytoplasm	transporter	374868	50771	291411
NCBP3	nuclear cap binding subunit 3	ENSDART00000065504	-1.014	0.0263	10	Nucleus	other	55421	66874	360563
REV3L	REV3 like, DNA directed polymerase zeta catalytic subunit	ENSDART00000092264	-1.988	0.0263		Nucleus	enzyme	5980	19714	309812
SGK494	uncharacterized serine/threonine-protein kinase SgK494	ENSDART00000128624	-1.439	0.0263	8	Other	kinase	124923	216976	685208
ZNF703	zinc finger protein 703	ENSDART00000051553	-1.236	0.0263		Nucleus	other	80139	353310	680717
ZSWIM6	zinc finger SWIM-type containing 6	ENST00000252744	-1.202	0.0263		Extracellular Space	other	57688	67263	310062
KIAA1456	KIAA1456	ENST00000524591	-0.854	0.0264		Cytoplasm	enzyme	57604	319582	306504
TRPC4AP	transient receptor potential cation channel subfamily C member 4 associated protein	ENSDART00000019450	1.465	0.0264		Cytoplasm	transporter	26133	56407	362247
TTLL12	tubulin tyrosine ligase like 12	ENSDART00000172376	-1.551	0.0264		Other	other	23170	223723	300105
PPFIA1	PTPRF interacting protein alpha 1	ENST00000526262	0.288	0.0265		Plasma Membrane	phosphatase	8500	233977	293645
STARD5	StAR related lipid transfer domain containing 5	Q9EPQ7	1.302	0.0265		Cytoplasm	transporter	80765	170460	502348
ANXA13	annexin A13	ENSDART00000013294	1.762	0.0266		Plasma Membrane	other	312	69787	362915
CPM	carboxypeptidase M	ENSDART00000014685	0.048	0.0266		Plasma Membrane	peptidase	1368	70574	314855
PRKCH	protein kinase C eta	ENSDART00000034745	3.168	0.0266		Cytoplasm	kinase	5583	18755	81749
ANO1	anoctamin 1	ENSDART00000168732	1.31	0.0267		Plasma Membrane	ion channel	55107	101772	309135
CDK9	cyclin dependent kinase 9	ENSDART00000065859	-0.886	0.0267		Nucleus	kinase	1025	107951	362110
UROC1	urocanate hydratase 1	ENSDART00000172556	-1.044	0.0268		Cytoplasm	enzyme	131669	243537	685999
BMT2	base methyltransferase of 25S rRNA 2 homolog	ENSDART00000089616	-1.098	0.0269		Other	other	154743	101148	500034
CLGN	calmegin	ENSDART00000101671	-1.783	0.0269		Cytoplasm	peptidase	1047	12745	685504
MYO1B	myosin IB	ENSDART00000160303	1.357	0.0269		Cytoplasm	enzyme	4430	17912	117057
PLOD2	procollagen-lysine,2-oxoglutarate 5-dioxygenase 2	ENSDART00000106488	1.321	0.0269		Cytoplasm	enzyme	5352	26432	300901
AKT2	AKT serine/threonine kinase 2	ENSDART00000130397	0.278	0.027		Cytoplasm	kinase	208	11652	25233
MTPN	myotrophin	ENSDART00000171820	-1.862	0.027		Nucleus	transcription regulator	136319	14489	79215
SEMA4C	semaphorin 4C	ENST00000482925	1.147	0.027	19	Plasma Membrane	other	54910	20353	301346
PANK1	pantothenate kinase 1	ENST00000307534	1.359	0.0271		Cytoplasm	kinase	53354	75735	294088
SSB	Sjogren syndrome antigen B	ENSDART00000041627	0.75	0.0271	9	Nucleus	enzyme	6741	20823	81783
USP7	ubiquitin specific peptidase 7	ENSDART00000024453	-0.506	0.0271		Nucleus	peptidase	7874	252870	360471
GSN	gelsolin	ENSDART00000020048	1.069	0.0272		Extracellular Space	other	2934	227753	296654
KIAA0753	KIAA0753	Q2KHM9	-0.659	0.0272	5	Cytoplasm	other	9851	74477	360560
MMAB	methylmalonic aciduria (cobalamin deficiency) cblB type	ENSDART00000098795	1.301	0.0272		Cytoplasm	enzyme	326625	77697	687861
R3HDM1	R3H domain containing 1	ENSDART00000159614	-0.725	0.0272	2	Other	other	23518	226412	304763
WDR81	WD repeat domain 81	ENSDART00000156621	1.274	0.0272		Plasma Membrane	other	124997	192652	303312
ATL3	atlastin GTPase 3	ENSDART00000023054	-0.671	0.0273		Cytoplasm	other	25923	109168	309187
CCNA2	cyclin A2	ENSDART00000031498	0.821	0.0273		Nucleus	other	890	12428	114494
CENPI	centromere protein I	ENSDART00000074438	-0.507	0.0273		Nucleus	other	2491	102920	25448
IFT46	intraflagellar transport 46	ENSDART00000168049	0.762	0.0273		Cytoplasm	other	56912	76568	300675
SEPT5	septin 5	ENST00000622227	0.962	0.0273		Cytoplasm	enzyme	5413	18951	116728
SPTBN1	spectrin beta, non-erythrocytic 1	ENST00000333896	0.425	0.0273		Plasma Membrane	other	6711	20742	305614
SSFA2	sperm specific antigen 2	ENSDART00000148826	0.73	0.0273	14	Plasma Membrane	other	6744	70599	311146
STXBP5	syntaxin binding protein 5	ENST00000367481	0.254	0.0274		Plasma Membrane	other	134957	78808	81022
DGAT1	diacylglycerol O-acyltransferase 1	ENSDART00000158946	-0.928	0.0275	20	Cytoplasm	enzyme	8694	13350	84497
DYNLL2	dynein light chain LC8-type 2	ENSDART00000122099	-1.933	0.0275		Cytoplasm	other	140735	68097	140734
HDDC2	HD domain containing 2	ENSDART00000050729	-0.863	0.0275		Cytoplasm	other	51020	69692	361462
PDLIM4	PDZ and LIM domain 4	ENSDART00000099978	0.837	0.0275		Plasma Membrane	other	8572	30794	24915
PPP1CB	protein phosphatase 1 catalytic subunit beta	ENSDART00000130955	0.859	0.0275		Cytoplasm	phosphatase	5500	19046	25594
TNNI2	troponin I2, fast skeletal type	ENST00000617947	-0.951	0.0275		Cytoplasm	enzyme	7136	21953	29389
GPX3	glutathione peroxidase 3	ENST00000622181	1.439	0.0276		Extracellular Space	enzyme	2878	14778	64317
PTPN11	protein tyrosine phosphatase, non-receptor type 11	ENSDART00000081599	0.869	0.0276		Cytoplasm	phosphatase	5781	19247	25622
DHRS4	dehydrogenase/reductase 4	ENSDART00000124653	-1.026	0.0277	1	Cytoplasm	enzyme	10901	28200	266686
KIF23	kinesin family member 23	ENSDART00000159515	-0.19	0.0278		Cytoplasm	other	9493	71819	315740
USF2	upstream transcription factor 2, c-fos interacting	ENSDART00000148353	1.004	0.0278	20	Nucleus	transcription regulator	7392	22282	81817
ANGEL1	angel homolog 1	ENST00000251089	-2.036	0.0279		Extracellular Space	other	23357	68737	362765
EGR1	early growth response 1	ENSDART00000054460	-0.905	0.0279		Nucleus	transcription regulator	1958	13653	24330
MRE11	MRE11 homolog, double strand break repair nuclease	ENSDART00000157758	1.022	0.0279		Nucleus	enzyme	4361	17535	64046
MSRB1	methionine sulfoxide reductase B1	ENSDART00000034489	1.66	0.0279		Nucleus	enzyme	51734	27361	685059
AEBP2	AE binding protein 2	ENSDART00000019518	0.927	0.028	16	Nucleus	transcription regulator	121536	11569	297705
ANP32B	acidic nuclear phosphoprotein 32 family member B	ENSDART00000102500	0.307	0.0281		Nucleus	other	10541
PAICS	phosphoribosylaminoimidazole carboxylase and phosphoribosylaminoimidazolesuccinocarboxamide synthase	ENSDART00000132247	-0.839	0.0281		Cytoplasm	enzyme	10606	67054	140946
PLOD3	procollagen-lysine,2-oxoglutarate 5-dioxygenase 3	ENSDART00000085764	0.973	0.0281		Cytoplasm	enzyme	8985	26433	288583
SNX17	sorting nexin 17	ENSDART00000168521	1.253	0.0281		Cytoplasm	transporter	9784	266781	298836
TECR	trans-2,3-enoyl-CoA reductase	ENSDART00000108838	-0.213	0.0281		Plasma Membrane	enzyme	9524	106529	191576
WWP2	WW domain containing E3 ubiquitin protein ligase 2	ENSDART00000087364	1.037	0.0281		Cytoplasm	enzyme	11060	66894	291999
ATP1A1	ATPase Na+/K+ transporting subunit alpha 1	ENSDART00000081047	-1.818	0.0282		Plasma Membrane	transporter	476	11928	24211
NID1	nidogen 1	ENST00000264187	1.598	0.0282		Extracellular Space	other	4811	18073	25494
AEN	apoptosis enhancing nuclease	ENST00000332810	0.892	0.0283		Nucleus	enzyme	64782	68048	361594
AMHR2	anti-Mullerian hormone receptor type 2	AMHR2	1.14	0.0283		Plasma Membrane	kinase	269	110542	29530
BCAT2	branched chain amino acid transaminase 2	ENSDART00000077119	1.254	0.0283	1	Cytoplasm	enzyme	587	12036	64203
CLDN6	claudin 6	ENSDART00000021620	-0.581	0.0283		Plasma Membrane	other	9074	54419	287098
OPTN	optineurin	ENSDART00000133616	2.606	0.0283	4	Cytoplasm	other	10133	71648	246294
PHGDH	phosphoglycerate dehydrogenase	ENSDART00000012938	-1.51	0.0283		Cytoplasm	enzyme	26227	236539	58835
PIKFYVE	phosphoinositide kinase, FYVE-type zinc finger containing	ENSDART00000078540	1.155	0.0283		Cytoplasm	kinase	200576	18711	316457
RABIF	RAB interacting factor	ENSDART00000142327	0.837	0.0283		Other	transporter	5877	98710	499636|304807
TRAPPC12	trafficking protein particle complex 12	ENSDART00000169050	0.458	0.0283		Nucleus	other	51112	217449	314013
LONRF2	LON peptidase N-terminal domain and ring finger 2	ENSDART00000148175	0.394	0.0284		Other	other	164832	381338	301361
MTFR1	mitochondrial fission regulator 1	ENSDART00000066628	1.241	0.0284		Cytoplasm	other	9650	67472	311403
NTHL1	nth like DNA glycosylase 1	ENSDART00000062941	1.416	0.0284		Nucleus	enzyme	4913	18207	29541
YTHDF1	YTH N6-methyladenosine RNA binding protein 1	ENSDART00000025171	-0.195	0.0284		Other	other	54915	228994	296467
CARTPT	CART prepropeptide	ENST00000513096	0.092	0.0285		Extracellular Space	other	9607	27220	29131
POM121/POM121C	POM121 transmembrane nucleoporin	ENST00000615331	-0.802	0.0285		Nucleus	other	100101267|9883	107939	113975
PRKCI	protein kinase C iota	ENSDART00000015723	1.947	0.0285		Cytoplasm	kinase	5584	18759	84006
TFAP4	transcription factor AP-4	ENSDART00000167356	1.291	0.0285		Nucleus	transcription regulator	7023	83383	360482
ENTPD4	ectonucleoside triphosphate diphosphohydrolase 4	ENSDART00000056074	1.702	0.0286		Cytoplasm	enzyme	9583	100862375|67464	361063
GPR4	G protein-coupled receptor 4	P46093	1.902	0.0286		Plasma Membrane	G-protein coupled receptor	2828	319197	308408
GTF3C4	general transcription factor IIIC subunit 4	ENSDART00000101295	-0.688	0.0286		Nucleus	transcription regulator	9329	269252	685539
HUWE1	HECT, UBA and WWE domain containing 1, E3 ubiquitin protein ligase	ENSDART00000146990	-1.028	0.0286		Nucleus	transcription regulator	10075	59026
KDM5B	lysine demethylase 5B	ENST00000235790	2.105	0.0286		Nucleus	transcription regulator	10765	75605	304809
SZT2	seizure threshold 2 homolog (mouse)	ENSDART00000114701	0.521	0.0286	2	Cytoplasm	other	23334	230676
UGT2A1	UDP glucuronosyltransferase family 2 member A1 complex locus	ENST00000503640	1.084	0.0286		Cytoplasm	enzyme	10941	94215	63867
LIPH	lipase H	ENSDART00000002953	-0.116	0.0287		Extracellular Space	enzyme	200879	239759	681694
PPP2R5D	protein phosphatase 2 regulatory subunit B'delta	ENSDART00000102694	1.166	0.0287		Nucleus	phosphatase	5528	21770	363193
LAMTOR5	late endosomal/lysosomal adaptor, MAPK and MTOR activator 5	ENSDART00000126897	0.808	0.0288		Cytoplasm	other	10542	68576	295357
QTRT2	queuine tRNA-ribosyltransferase accessory subunit 2	ENSDART00000136507	-1.668	0.0288		Cytoplasm	enzyme	79691	106248	288364
WDFY2	WD repeat and FYVE domain containing 2	ENSDART00000059209	1.195	0.0288		Cytoplasm	other	115825	268752	305956
PDGFA	platelet derived growth factor subunit A	ENST00000402802	-1.151	0.0289		Extracellular Space	growth factor	5154	18590	25266
REXO4	REX4 homolog, 3'-5' exonuclease	ENSDART00000121769	0.622	0.0289		Nucleus	transcription regulator	57109	227656	311826
TOX2	TOX high mobility group box family member 2	ENST00000435864	0.274	0.0289	24	Nucleus	transcription regulator	84969	269389	311615
ARHGAP25	Rho GTPase activating protein 25	ENSDART00000170903	-1.443	0.029		Cytoplasm	other	9938	232201	500246
CITED2	Cbp/p300 interacting transactivator with Glu/Asp rich carboxy-terminal domain 2	ENST00000618718	-1.701	0.029		Nucleus	transcription regulator	10370	17684	114490
HSPA8	heat shock protein family A (Hsp70) member 8	ENSDART00000159178	0.748	0.029		Cytoplasm	enzyme	3312	15481	24468
NFS1	NFS1, cysteine desulfurase	ENSDART00000089747	-0.604	0.029	18	Cytoplasm	enzyme	9054	18041	100911034|84594
NTPCR	nucleoside-triphosphatase, cancer-related	ENSDART00000132895	1.274	0.029	17	Cytoplasm	other	84284	66566	361443
WDR83OS	WD repeat domain 83 opposite strand	ENSDART00000132491	-1.733	0.029	19	Other	other	51398	414077
ANLN	anillin actin binding protein	ENSDART00000113574	1.307	0.0291		Cytoplasm	other	54443	68743	363031
HLA-DRB5	major histocompatibility complex, class II, DR beta 5	P18468	1.316	0.0291		Plasma Membrane	transmembrane receptor	3127	14969	294270
ARHGAP23	Rho GTPase activating protein 23	ENSDART00000074883	-1.709	0.0292		Cytoplasm	other	57636	58996	303501
NICN1	nicolin 1	ENSDART00000101580	-0.871	0.0292		Nucleus	other	84276	66257	619581
POU3F1	POU class 3 homeobox 1	ENST00000373012	1.189	0.0292		Nucleus	transcription regulator	5453		192110
TIMM23B	translocase of inner mitochondrial membrane 23 homolog B	ENSDART00000169595	-1.919	0.0292	1	Cytoplasm	other	100652748
NR4A1	nuclear receptor subfamily 4 group A member 1	ENSDART00000000876	-1.383	0.0293		Nucleus	ligand-dependent nuclear receptor	3164	15370	79240
EXT2	exostosin glycosyltransferase 2	ENSDART00000079165	-0.168	0.0294		Cytoplasm	enzyme	2132	14043	311215
MED12	mediator complex subunit 12	ENSDART00000159573	-1.294	0.0294		Nucleus	transcription regulator	9968	59024	679693
MFSD6	major facilitator superfamily domain containing 6	ENST00000281416	-1.26	0.0294		Other	other	54842	98682	301388
PIWIL2	piwi like RNA-mediated gene silencing 2	ENSDART00000162071	1.39	0.0294		Cytoplasm	other	55124	57746	306011
TJP2	tight junction protein 2	ENSDART00000092343	-0.625	0.0294		Plasma Membrane	kinase	9414	21873	115769
FOSL2	FOS like 2, AP-1 transcription factor subunit	ENSDART00000059480	-0.942	0.0295		Nucleus	transcription regulator	2355	14284	25446
CHCHD3	coiled-coil-helix-coiled-coil-helix domain containing 3	ENSDART00000041420	-1.689	0.0296		Cytoplasm	transcription regulator	54927	66075	296966
ACTL6A	actin like 6A	ENSDART00000130813	-0.69	0.0297		Nucleus	other	86	56456	361925
LPCAT3	lysophosphatidylcholine acyltransferase 3	ENSDART00000114759	-1.167	0.0297		Plasma Membrane	enzyme	10162	14792	362434
MED23	mediator complex subunit 23	ENSDART00000160774	-1.829	0.0297		Nucleus	transcription regulator	9439	70208	309565
PRKAR1A	protein kinase cAMP-dependent type I regulatory subunit alpha	ENSDART00000141638	0.988	0.0297		Cytoplasm	kinase	5573	19084	25725
TMEM63C	transmembrane protein 63C	ENSDART00000156260	1.072	0.0297		Other	ion channel	57156	217733	314332
TMUB1	transmembrane and ubiquitin like domain containing 1	ENSDART00000056642	0.788	0.0297	4	Extracellular Space	other	83590	64295	362301
ARF6	ADP ribosylation factor 6	ENSDART00000074873	-0.901	0.0298		Plasma Membrane	transporter	382	11845	79121
IL17RE	interleukin 17 receptor E	Q8BH06	1.902	0.0298		Plasma Membrane	other	132014	57890	362417
ZSCAN2	zinc finger and SCAN domain containing 2	ENST00000540894	0.228	0.0298		Nucleus	transcription regulator	54993	22691	683603
DVL2	dishevelled segment polarity protein 2	ENSDART00000012450	-0.209	0.0299		Cytoplasm	other	1856	13543	303251
FBXO22	F-box protein 22	Q8NEZ5	1.187	0.0299		Other	enzyme	26263	71999	300724
LARP6	La ribonucleoprotein domain family member 6	Q9BRS8	0.679	0.0299	24	Other	other	55323	67557	315731
LGALS8	galectin 8	ENSDART00000153486	1.61	0.0299		Extracellular Space	other	3964	56048	116641
SMG7	SMG7, nonsense mediated mRNA decay factor	ENSDART00000171680	2.011	0.0299	13	Nucleus	other	9887	226517	360855
SPIRE1	spire type actin nucleation factor 1	ENSDART00000078066	1.998	0.0299	3	Cytoplasm	other	56907	68166	307348
TSPAN33	tetraspanin 33	ENSDART00000111882	0.57	0.0299		Plasma Membrane	other	340348	232670	500065
TTLL11	tubulin tyrosine ligase like 11	ENSDART00000085684	-1.04	0.0299	3	Other	other	158135	74410	689746
SLC38A8	solute carrier family 38 member 8	ENSDART00000100857	-1.962	0.03		Other	other	146167	234788	502208
ABHD5	abhydrolase domain containing 5	ENST00000458276	1.335	0.0301		Cytoplasm	enzyme	51099	67469	316122
CLDN5	claudin 5	ENST00000413119	-1.076	0.0301		Plasma Membrane	other	7122	12741	65131
GON4L	gon-4 like	ENST00000620426	-1.239	0.0301		Cytoplasm	transcription regulator	54856	76022	499653
OAF	out at first homolog	ENSDART00000109931	1.003	0.0301		Cytoplasm	other	220323	102644	315594
SFPQ	splicing factor proline and glutamine rich	ENSDART00000134873	-0.329	0.0301	2	Nucleus	other	6421	71514	252855
SYN1	synapsin I	ENSDART00000136578	-1.034	0.0301		Plasma Membrane	transporter	6853	20964	24949
TMEM204	transmembrane protein 204	ENSDART00000105658	-1.683	0.0301		Plasma Membrane	other	79652	407831	287129
TMEM120B	transmembrane protein 120B	ENSDART00000126248	1.057	0.0301	10	Nucleus	other	144404	330189	690137
CALCOCO2	calcium binding and coiled-coil domain 2	ENSDART00000133654	1.479	0.0302	18	Nucleus	other	10241		303479
CHP1	calcineurin like EF-hand protein 1	ENSDART00000130467	1.374	0.0302		Cytoplasm	transporter	11261	56398	64152
MCHR1	melanin concentrating hormone receptor 1	ENSDART00000161635	1.448	0.0302		Plasma Membrane	G-protein coupled receptor	2847	207911	83567
POLE	DNA polymerase epsilon, catalytic subunit	ENSDART00000081411	-0.785	0.0302	17	Nucleus	enzyme	5426	18973	304573
CWF19L1	CWF19-like 1, cell cycle control (S. pombe)	ENSDART00000026509	2.008	0.0303		Other	other	55280	72502	365465
FAF1	Fas associated factor 1	ENSDART00000034004	-1.093	0.0303		Nucleus	other	11124	14084	140657
GNAI2	G protein subunit alpha i2	ENST00000313601	-0.302	0.0303		Plasma Membrane	enzyme	2771	14678	81664
MAD1L1	MAD1 mitotic arrest deficient like 1	ENSDART00000147904	1.861	0.0303		Nucleus	other	8379	17120	680006
MOB4	MOB family member 4, phocein	ENSDART00000078513	0.942	0.0303		Cytoplasm	other	25843	19070	171050
CDCA4	cell division cycle associated 4	Q9CWM2	1.116	0.0304	22	Nucleus	other	55038	71963	500727
CYBA	cytochrome b-245 alpha chain	ENSDART00000023539	0.784	0.0304		Cytoplasm	enzyme	1535	13057	79129
ZHX2	zinc fingers and homeoboxes 2	ENSDART00000077484	0.438	0.0304		Nucleus	transcription regulator	22882	387609	314988
CAMSAP1	calmodulin regulated spectrin associated protein 1	ENSDART00000147707	0.084	0.0305	5	Cytoplasm	other	157922	227634	296580
CDC26	cell division cycle 26	ENSDART00000112793	-1.168	0.0305		Nucleus	other	246184	66440	366381
DDX31	DEAD-box helicase 31	ENSDART00000148314	1.114	0.0305		Nucleus	enzyme	64794	227674	311835
NCOR1	nuclear receptor corepressor 1	ENSDART00000097574	-1.358	0.0305		Nucleus	transcription regulator	9611	20185	54299
SNX2	sorting nexin 2	ENST00000512394	1.179	0.0305	23	Cytoplasm	transporter	6643	67804	291464
CHERP	calcium homeostasis endoplasmic reticulum protein	ENSDART00000028634	-1.377	0.0306	8	Cytoplasm	other	10523	27967	290614
EXOSC2	exosome component 2	ENSDART00000149195	-1.423	0.0306	13	Nucleus	enzyme	23404	227715	366017
FAM227B	family with sequence similarity 227 member B	Q6AXP3	1.985	0.0306		Other	other	196951	75823	296118
PTPRK	protein tyrosine phosphatase, receptor type K	ENSDART00000156787	-1.383	0.0307		Plasma Membrane	phosphatase	5796	19272	360302
ZNF233	zinc finger protein 233	ENST00000391958	1.112	0.0307		Nucleus	other	353355
BTAF1	B-TFIID TATA-box binding protein associated factor 1	ENSDART00000084327	1.74	0.0308		Nucleus	transcription regulator	9044	107182	368042
SSX2IP	SSX family member 2 interacting protein	ENSDART00000155956	-2.068	0.0308		Plasma Membrane	other	117178	99167	308023
LIMCH1	LIM and calponin homology domains 1	ENSDART00000161201	1.122	0.0309		Other	other	22998	77569	305332
LLGL2	LLGL2, scribble cell polarity complex component	ENSDART00000034550	-1.181	0.0309		Cytoplasm	other	3993	217325	360661
PIP4K2A	phosphatidylinositol-5-phosphate 4-kinase type 2 alpha	ENSDART00000014787	1.221	0.0309		Cytoplasm	kinase	5305	18718	116723
ZRANB1	zinc finger RANBP2-type containing 1	ENST00000359653	-1.219	0.0309		Nucleus	peptidase	54764	360216	100360606
GLA	galactosidase alpha	ENSDART00000139293	0.162	0.031		Cytoplasm	enzyme	2717	11605	363494
TNRC18	trinucleotide repeat containing 18	ENST00000430969	1.249	0.031		Nucleus	other	84629	231861	304302
USP4	ubiquitin specific peptidase 4	ENSDART00000039868	0.931	0.031		Nucleus	peptidase	7375	22258	290864
ALMS1	ALMS1, centrosome and basal body associated protein	Q8TCU4	-1.325	0.0311		Cytoplasm	other	7840	236266	297408
TSC22D3	TSC22 domain family member 3	ENST00000514426	-1.182	0.0311		Nucleus	transcription regulator	1831	14605
AKT1	AKT serine/threonine kinase 1	ENST00000554848	0.886	0.0313	23	Cytoplasm	kinase	207	11651	24185
SUPT6H	SPT6 homolog, histone chaperone	ENSDART00000028007	1.338	0.0313	2	Nucleus	transcription regulator	6830	20926	303281
ATG14	autophagy related 14	ENSDART00000097274	1.301	0.0314		Cytoplasm	other	22863	100504663	305831
FAM199X	family with sequence similarity 199, X-linked	ENSDART00000003879	1.012	0.0314		Other	other	139231	245622	679168
ZCCHC2	zinc finger CCHC-type containing 2	ENSDART00000097939	-0.022	0.0314		Cytoplasm	other	54877	227449	304695
FAM69B	family with sequence similarity 69 member B	ENSDART00000170166	1.407	0.0315		Other	other	138311	56279	362090
MASTL	microtubule associated serine/threonine kinase like	ENSDART00000161104	1.199	0.0315	14	Cytoplasm	kinase	84930	67121	307169
NDUFB10	NADH:ubiquinone oxidoreductase subunit B10	ENSDART00000041842	-0.182	0.0315		Cytoplasm	enzyme	4716	68342	681418
ATP6V1A	ATPase H+ transporting V1 subunit A	ENSDART00000154259	0.592	0.0316		Plasma Membrane	transporter	523	11964	685232
ZC3H7B	zinc finger CCCH-type containing 7B	ENST00000352645	1.376	0.0316	12	Nucleus	other	23264	20286	315158
NUDT8	nudix hydrolase 8	ENSDART00000155472	1.783	0.0317		Cytoplasm	other	254552	66387	361692
NXT2	nuclear transport factor 2 like export factor 2	ENSDART00000146344	-0.994	0.0317		Nucleus	transporter	55916	237082	315352
ATF3	activating transcription factor 3	ENSDART00000022060	-1.389	0.0318		Nucleus	transcription regulator	467	11910	25389
DAB2	DAB2, clathrin adaptor protein	ENSDART00000166152	-2.363	0.0318		Plasma Membrane	other	1601	13132	79128
G6PC	glucose-6-phosphatase catalytic subunit	ENST00000585489	1.086	0.0318		Cytoplasm	phosphatase	2538	14377	25634
GLDC	glycine decarboxylase	ENST00000321612	-0.582	0.0318	4	Cytoplasm	enzyme	2731	104174	309312
IP6K2	inositol hexakisphosphate kinase 2	ENSDART00000155327	-0.685	0.0318	8	Cytoplasm	kinase	51447	76500	59268
RPS9	ribosomal protein S9	ENSDART00000129698	-1.689	0.0318		Cytoplasm	translation regulator	6203	76846	81772
AP2A1	adaptor related protein complex 2 alpha 1 subunit	ENSDART00000155967	0.423	0.0319		Cytoplasm	transporter	160	11771	308578
AQR	aquarius intron-binding spliceosomal factor	ENSDART00000130412	-1.719	0.0319		Nucleus	other	9716	11834	366163
ATP6V0A2	ATPase H+ transporting V0 subunit a2	ENSDART00000029699	-1.002	0.0319		Cytoplasm	transporter	23545	21871	116455
ERGIC1	endoplasmic reticulum-golgi intermediate compartment 1	ENSDART00000169802	0.91	0.0319		Cytoplasm	other	57222	67458	287177
EXOC5	exocyst complex component 5	ENSDART00000148786	1.391	0.0319		Cytoplasm	other	10640	105504	60627
FBRSL1	fibrosin like 1	ENST00000434748	1.395	0.0319	18	Nucleus	other	57666	381668	304572
KIF3A	kinesin family member 3A	ENSDART00000123338	1.178	0.0319		Cytoplasm	enzyme	11127	16568	84392
PLCG1	phospholipase C gamma 1	ENSDART00000022045	1.022	0.0319		Cytoplasm	enzyme	5335	18803	25738
PTPRJ	protein tyrosine phosphatase, receptor type J	Q9W6V5	1.209	0.0319		Plasma Membrane	phosphatase	5795	19271	29645
RIF1	replication timing regulatory factor 1	ENST00000430328	-0.053	0.0319		Nucleus	other	55183	51869	295602
SP2	Sp2 transcription factor	ENSDART00000111919	-0.665	0.0319		Nucleus	transcription regulator	6668	78912	303499
SPPL3	signal peptide peptidase like 3	ENSDART00000122663	-0.901	0.0319	9	Cytoplasm	peptidase	121665	74585	360822
STXBP1	syntaxin binding protein 1	ENSDART00000015629	-1.667	0.0319		Cytoplasm	transporter	6812	20910	25558
ULK3	unc-51 like kinase 3	ENSDART00000159945	-0.541	0.0319		Cytoplasm	kinase	25989	71742	691171
CBX1	chromobox 1	ENSDART00000143088	0.9	0.032		Nucleus	transcription regulator	10951	12412	360609
Myh9l1	myosin, heavy chain 9, non-muscle-like 1	ENSDART00000092373	1.37	0.032		Cytoplasm	transporter			25745
TMEM131	transmembrane protein 131	ENSDART00000160807	-0.203	0.032		Extracellular Space	other	23505	56030	316335
WWTR1	WW domain containing transcription regulator 1	ENSDART00000163966	0.646	0.032		Nucleus	transcription regulator	25937	97064	295062
ALKBH8	alkB homolog 8, tRNA methyltransferase	ENSDART00000084715	-1.544	0.0321	21	Cytoplasm	enzyme	91801	67667	366783
CLCN5	chloride voltage-gated channel 5	ENSDART00000154758	1.372	0.0321		Plasma Membrane	ion channel	1184	12728	25749
KIF5B	kinesin family member 5B	ENSDART00000170976	1.096	0.0321	11	Cytoplasm	other	3799	16573	117550
LIPE	lipase E, hormone sensitive type	ENST00000599211	-0.039	0.0321		Cytoplasm	enzyme	3991	16890	25330
NCOR2	nuclear receptor corepressor 2	ENSDART00000160289	-0.926	0.0321		Nucleus	transcription regulator	9612	20602	360801
PLA2G3	phospholipase A2 group III	ENST00000215885	1.627	0.0321		Extracellular Space	enzyme	50487	237625	289733
CARM1	coactivator associated arginine methyltransferase 1	ENSDART00000006091	-0.219	0.0322		Nucleus	transcription regulator	10498	59035	363026
ELMOD3	ELMO domain containing 3	ENSDART00000163381	1.112	0.0322		Other	other	84173	232089	297342
GNA11	G protein subunit alpha 11	ENSDART00000044411	0.378	0.0322		Plasma Membrane	enzyme	2767	14672	81662
NECTIN4	nectin cell adhesion molecule 4	ENSDART00000161920	-0.658	0.0322		Plasma Membrane	other	81607	71740	498281
PPP2R3B	protein phosphatase 2 regulatory subunit B''beta	ENSDART00000169114	-1.657	0.0322		Nucleus	phosphatase	28227
TP53BP2	tumor protein p53 binding protein 2	ENST00000498843	0.353	0.0322		Nucleus	other	7159	209456	305025
UGGT1	UDP-glucose glycoprotein glucosyltransferase 1	ENSDART00000123886	1.175	0.0322	8	Cytoplasm	enzyme	56886	320011	171129
ARHGEF2	Rho/Rac guanine nucleotide exchange factor 2	ENSDART00000059102	-0.609	0.0323		Cytoplasm	other	9181	16800	310635
HSPA9	heat shock protein family A (Hsp70) member 9	ENSDART00000012438	-0.787	0.0324		Cytoplasm	other	3313	15526	291671
ATF6B	activating transcription factor 6 beta	ENSDART00000157999	1.072	0.0325		Nucleus	transcription regulator	1388	12915	406169
DSN1	DSN1 homolog, MIS12 kinetochore complex component	ENSDART00000125136	1.878	0.0325		Nucleus	other	79980	66934	499933
PDPK1	3-phosphoinositide dependent protein kinase 1	ENSDART00000003789	2.24	0.0325		Cytoplasm	kinase	5170	18607	81745
ZFHX2	zinc finger homeobox 2	ENST00000419474	1.45	0.0325		Nucleus	other	85446	239102	305888
AMD1	adenosylmethionine decarboxylase 1	ENSDART00000135919	0.269	0.0326		Cytoplasm	enzyme	262	100041585|11702	81640
CSNK1A1	casein kinase 1 alpha 1	ENST00000261798	-1.357	0.0326		Cytoplasm	kinase	1452	93687	113927
CUL9	cullin 9	ENST00000372647	0.697	0.0326		Cytoplasm	other	23113	78309	316228
INPPL1	inositol polyphosphate phosphatase like 1	ENSDART00000157760	0.986	0.0326		Cytoplasm	phosphatase	3636	16332	65038
SEC22B	SEC22 homolog B, vesicle trafficking protein (gene/pseudogene)	ENSDART00000157697	-1.531	0.0326		Cytoplasm	other	9554	20333	310710
SMARCD3	SWI/SNF related, matrix associated, actin dependent regulator of chromatin, subfamily d, member 3	ENSDART00000006724	1.494	0.0326		Nucleus	transcription regulator	6604	66993	296732
SSH3	slingshot protein phosphatase 3	ENSDART00000115307	1.093	0.0326	3	Cytoplasm	phosphatase	54961	245857	365396
CNOT9	CCR4-NOT transcription complex subunit 9	ENSDART00000047464	0.939	0.0327		Cytoplasm	other	9125	58184	301513
HOXC13	homeobox C13	ENSDART00000103149	1.926	0.0327		Nucleus	transcription regulator	3229	15422	315337
MYO5C	myosin VC	ENSDART00000170640	0.279	0.0327		Cytoplasm	other	55930	208943	315820
PPM1H	protein phosphatase, Mg2+/Mn2+ dependent 1H	ENSDART00000093277	1.509	0.0327		Other	phosphatase	57460	319468	314897
TMEM184C	transmembrane protein 184C	ENSDART00000111566	0.949	0.0327		Other	other	55751	234463	291946
ZNF180	zinc finger protein 180	Q9UJW8	1.13	0.0327	2	Nucleus	transcription regulator	7733	210135	246279
SEPT2	septin 2	ENST00000616972	0.861	0.0328		Cytoplasm	enzyme	4735	18000	117515
HEXB	hexosaminidase subunit beta	ENSDART00000050271	-0.794	0.0329		Cytoplasm	enzyme	3074	15212	294673
HSD17B14	hydroxysteroid 17-beta dehydrogenase 14	ENSDART00000077111	0.868	0.0329		Cytoplasm	enzyme	51171	66065	691018
HSP90AA1	heat shock protein 90 alpha family class A member 1	ENSDART00000023550	0.937	0.0329		Cytoplasm	enzyme	3320	15519	299331
NEK1	NIMA related kinase 1	ENSDART00000155262	-1.804	0.0329	12	Nucleus	kinase	4750	18004	290705
MAPT	microtubule associated protein tau	ENST00000620981	0.959	0.033		Plasma Membrane	other	4137	17762	29477
RERGL	RERG like	Q6DGN0	0.659	0.033		Other	other	79785	632971	500356
FIBP	FGF1 intracellular binding protein	ENSDART00000020936	-1.011	0.0331		Nucleus	other	9158	58249	282837
CCDC149	coiled-coil domain containing 149	ENST00000635206	2.544	0.0333	24	Other	other	91050	100503884	688939
PTEN	phosphatase and tensin homolog	ENST00000634767	-0.397	0.0333		Cytoplasm	phosphatase	5728	19211	50557
THBS4	thrombospondin 4	ENST00000511733	0.724	0.0333		Extracellular Space	other	7060	21828	29220
TRIM8	tripartite motif containing 8	ENSDART00000085888	0.179	0.0333		Nucleus	other	81603	93679	688785
CALU	calumenin	ENST00000449187	1.021	0.0334		Cytoplasm	other	813	12321	64366
CFAP65	cilia and flagella associated protein 65	ENSDART00000041802	-1.118	0.0334	10	Other	other	255101	241116	301521
MOB1B	MOB kinase activator 1B	ENSDART00000097615	1.061	0.0334	15	Cytoplasm	other	92597	68473	360920
TRIM16	tripartite motif containing 16	Q99PP9	1.215	0.0334		Cytoplasm	transcription regulator	10626	94092	303214
ARFGEF2	ADP ribosylation factor guanine nucleotide exchange factor 2	ENSDART00000111852	1.283	0.0335		Cytoplasm	other	10564	99371	296380
GPI	glucose-6-phosphate isomerase	ENSDART00000022437	1.948	0.0335		Extracellular Space	enzyme	2821	14751	292804
MED13	mediator complex subunit 13	ENST00000397786	1.328	0.0335		Nucleus	transcription regulator	9969	327987	303403
SPATA2	spermatogenesis associated 2	ENSDART00000092258	-1.064	0.0335		Extracellular Space	other	9825	263876	114210
SOSTDC1	sclerostin domain containing 1	ENSDART00000099792	1.21	0.0336		Extracellular Space	other	25928	66042	266803
ADAM10	ADAM metallopeptidase domain 10	ENSDART00000162705	-1.235	0.0337		Plasma Membrane	peptidase	102	11487	29650
MRPS31	mitochondrial ribosomal protein S31	ENSDART00000080609	0.169	0.0337		Cytoplasm	other	10240	57312	290850
PTRF	polymerase I and transcript release factor	ENSDART00000082467	1.347	0.0337		Nucleus	transcription regulator	284119	19285	287710
BCL10	B-cell CLL/lymphoma 10	ENSDART00000109668	0.897	0.0338		Cytoplasm	transcription regulator	8915	12042	83477
FANCD2	Fanconi anemia complementation group D2	ENSDART00000128777	0.422	0.0338		Nucleus	other	2177	211651	312641
H2AFV	H2A histone family member V	ENST00000446531	1.13	0.0338		Nucleus	other	94239	77605	685909
KIF16B	kinesin family member 16B	ENSDART00000164016	0.237	0.0338		Cytoplasm	enzyme	55614	16558	311478
NUFIP2	NUFIP2, FMR1 interacting protein 2	ENST00000225388	0.356	0.0338		Cytoplasm	other	57532	68564	681371
PLEKHH1	pleckstrin homology, MyTH4 and FERM domain containing H1	ENSDART00000075941	1.253	0.0338		Cytoplasm	other	57475	211945	314262
SF3B1	splicing factor 3b subunit 1	ENSDART00000078568	-1.047	0.0338	8	Nucleus	other	23451	81898	84486
CFH	complement factor H	Q28085	1.475	0.0339		Extracellular Space	other	3075	12628	155012
PACSIN2	protein kinase C and casein kinase substrate in neurons 2	ENSDART00000092415	1.21	0.0339		Cytoplasm	transporter	11252	23970	124461
RIPPLY1	ripply transcriptional repressor 1	ENST00000276173	1.679	0.0339		Nucleus	other	92129
RMI2	RecQ mediated genome instability 2	ENSDART00000165592	1.047	0.0339		Nucleus	other	116028	223970	497856
ZFPL1	zinc finger protein like 1	P62447	-0.851	0.0339		Cytoplasm	other	7542	81909	684755
ACADVL	acyl-CoA dehydrogenase, very long chain	ENSDART00000131019	0.418	0.034		Cytoplasm	enzyme	37	11370	25363
FAM3A	family with sequence similarity 3 member A	ENSDART00000103986	1.034	0.034		Extracellular Space	other	60343	66294	501664
IKZF4	IKAROS family zinc finger 4	ENST00000431367	-0.689	0.034		Nucleus	transcription regulator	64375	22781
ENO1	enolase 1	ENSDART00000009337	-1.332	0.0341	3	Cytoplasm	enzyme	2023	13806|433182	24333
Foxp1	forkhead box P1	ENSDART00000128174	0.162	0.0341		Nucleus	transcription regulator		108655	297480
NGLY1	N-glycanase 1	ENSDART00000019206	1.11	0.0341		Cytoplasm	enzyme	55768	59007	361014
PCYT1A	phosphate cytidylyltransferase 1, choline, alpha	ENSDART00000018524	1.044	0.0341		Cytoplasm	enzyme	5130	13026	140544
SLC7A7	solute carrier family 7 member 7	ENSDART00000077545	-1.263	0.0341		Plasma Membrane	transporter	9056	20540	83509
CKB	creatine kinase B	ENSDART00000152577	-1.268	0.0342		Cytoplasm	kinase	1152	12709	24264
CRTC2	CREB regulated transcription coactivator 2	ENST00000487235	-1.311	0.0342		Nucleus	other	200186	74343	310615
CTBP2	C-terminal binding protein 2	ENSDART00000017337	-0.678	0.0342		Nucleus	transcription regulator	1488	13017	81717
EIF4A2	eukaryotic translation initiation factor 4A2	P10630	-1.591	0.0342		Cytoplasm	translation regulator	1974	13682	303831
HSD17B12	hydroxysteroid 17-beta dehydrogenase 12	ENSDART00000005299	0.844	0.0342		Cytoplasm	enzyme	51144	56348	84013
IWS1	IWS1, SUPT6H interacting protein	ENSDART00000125211	1.274	0.0342		Nucleus	enzyme	55677	73473	291705
TSPAN13	tetraspanin 13	ENSDART00000103474	-1.125	0.0342	9	Plasma Membrane	other	27075	66109	366602
USF1	upstream transcription factor 1	ENSDART00000143643	1.626	0.0342	20	Nucleus	transcription regulator	7391	22278	83586
ATP2A3	ATPase sarcoplasmic/endoplasmic reticulum Ca2+ transporting 3	ENSDART00000086443	1.139	0.0343		Cytoplasm	transporter	489	53313	25391
MPP1	membrane palmitoylated protein 1	ENSDART00000157826	0.203	0.0343		Plasma Membrane	kinase	4354	17524
NMT1	N-myristoyltransferase 1	ENSDART00000124845	0.736	0.0343		Cytoplasm	enzyme	4836	18107	259274
ADAM17	ADAM metallopeptidase domain 17	ENSDART00000063437	0.863	0.0344		Plasma Membrane	peptidase	6868	11491	57027
DCUN1D5	defective in cullin neddylation 1 domain containing 5	ENSDART00000161197	-1.446	0.0344		Other	other	84259	76863	315405
FAM129B	family with sequence similarity 129 member B	ENSDART00000016628	1.345	0.0344	15	Cytoplasm	other	64855	227737	362115
TRIM62	tripartite motif containing 62	ENST00000543586	1.591	0.0344		Cytoplasm	enzyme	55223	67525	313045
DDI2	DNA damage inducible 1 homolog 2	ENSDART00000017859	-0.906	0.0345		Plasma Membrane	transporter	84301	68817	313668
JOSD2	Josephin domain containing 2	ENSDART00000142428	1.519	0.0345	6	Other	enzyme	126119	66124	292876
NDC80	NDC80, kinetochore complex component	ENSDART00000007335	-0.553	0.0345		Nucleus	other	10403	67052	301701
WNK2	WNK lysine deficient protein kinase 2	ENST00000395477	1.216	0.0345		Cytoplasm	kinase	65268	75607	306811
COL1A1	collagen type I alpha 1 chain	ENSDART00000009393	0.64	0.0346		Extracellular Space	other	1277	12842	29393
NECTIN2	nectin cell adhesion molecule 2	P32507	-0.073	0.0346		Plasma Membrane	transmembrane receptor	5819	19294	308417
RBM5	RNA binding motif protein 5	ENST00000464988	-1.049	0.0346	8	Nucleus	other	10181	83486	300996
WAC	WW domain containing adaptor with coiled-coil	ENSDART00000078896	0.427	0.0346	2	Nucleus	other	51322	225131	307029
FAM110B	family with sequence similarity 110 member B	ENSDART00000168653	-1.465	0.0347	9	Cytoplasm	other	90362	242297	500400
FERMT2	fermitin family member 2	ENSDART00000049464	0.992	0.0347		Cytoplasm	other	10979	218952	289992
HIPK1	homeodomain interacting protein kinase 1	ENST00000626993	1.279	0.0347		Nucleus	kinase	204851	15257	365895
PKN1	protein kinase N1	ENST00000342216	0.486	0.0347		Cytoplasm	kinase	5585	320795	29355
RNFT2	ring finger protein, transmembrane 2	ENSDART00000167305	0.863	0.0347		Other	other	84900	269695	304521
TBC1D5	TBC1 domain family member 5	ENSDART00000140711	0.26	0.0347	23	Extracellular Space	other	9779	72238	501088
DDX46	DEAD-box helicase 46	ENSDART00000159491	0.923	0.0348		Nucleus	enzyme	9879	212880	245957
DRG1	developmentally regulated GTP binding protein 1	ENSDART00000057500	-0.591	0.0348	10	Cytoplasm	other	4733	13494	305470
GYS1	glycogen synthase 1	ENSDART00000008711	1.396	0.0348		Cytoplasm	enzyme	2997	14936	690987
HEBP2	heme binding protein 2	ENSDART00000062536	1.269	0.0348		Cytoplasm	other	23593	56016	308632
KYAT1	kynurenine aminotransferase 1	ENST00000436267	0.952	0.0348	19	Cytoplasm	enzyme	883	70266	311844
LFNG	LFNG O-fucosylpeptide 3-beta-N-acetylglucosaminyltransferase	ENSDART00000028673	-1.331	0.0348		Cytoplasm	enzyme	3955	16848	170905
PLGRKT	plasminogen receptor with a C-terminal lysine	ENSDART00000157781	1.787	0.0348		Cytoplasm	other	55848	67759	293888
RTFDC1	replication termination factor 2 domain containing 1	ENSDART00000169747	0.451	0.0348		Other	other	51507	66404	296410
ZFYVE21	zinc finger FYVE-type containing 21	ENSDART00000140473	-1.342	0.0348		Other	other	79038	68520	362789
KAT8	lysine acetyltransferase 8	ENSDART00000140290	-1.051	0.0349		Nucleus	enzyme	84148	67773	310194
NT5E	5'-nucleotidase ecto	ENSDART00000104740	0.902	0.0349		Plasma Membrane	phosphatase	4907	23959	58813
ORMDL1	ORMDL sphingolipid biosynthesis regulator 1	ENSDART00000171937	1.373	0.0349		Cytoplasm	other	94101	227102
B4GALT1	beta-1,4-galactosyltransferase 1	ENSDART00000168437	-1.528	0.035		Cytoplasm	enzyme	2683	14595	24390
CALR	calreticulin	ENST00000590325	0.318	0.035		Cytoplasm	transcription regulator	811	12317	64202
FEM1B	fem-1 homolog B	ENSDART00000090803	0.434	0.035		Nucleus	transcription regulator	10116	14155	315745
GMEB1	glucocorticoid modulatory element binding protein 1	ENSDART00000138709	-1.61	0.035	11	Nucleus	transcription regulator	10691	56809	500558
MCUR1	mitochondrial calcium uniporter regulator 1	ENST00000379170	-0.476	0.035		Cytoplasm	other	63933	76137	291034
PLA2G6	phospholipase A2 group VI	ENSDART00000044559	1.534	0.035		Cytoplasm	enzyme	8398	53357	360426
TMPO	thymopoietin	Q61029	1.353	0.035	2	Nucleus	other	7112	21917	25359
DHRS12	dehydrogenase/reductase 12	ENSDART00000041992	0.482	0.0351		Nucleus	other	79758
DNMT1	DNA methyltransferase 1	ENSDART00000078973	-1.423	0.0351		Nucleus	enzyme	1786	13433	84350
NUP98	nucleoporin 98	ENSDART00000142320	0.075	0.0351		Nucleus	transporter	4928	269966	81738
PAPD5	poly(A) RNA polymerase D5, non-canonical	ENSDART00000084282	1.554	0.0351		Nucleus	enzyme	64282	214627	307745
PPRC1	peroxisome proliferator-activated receptor gamma, coactivator-related 1	Q6NZN1	0.51	0.0351		Nucleus	transcription regulator	23082	226169	294007
RASL11B	RAS like family 11 member B	ENSDART00000015755	-1.333	0.0351	2	Other	enzyme	65997	68939	305302
RSU1	Ras suppressor protein 1	ENSDART00000168419	0.297	0.0351		Cytoplasm	other	6251	20163	680419
FSTL1	follistatin like 1	ENSDART00000121456	1.056	0.0352		Extracellular Space	other	11167	14314	79210
MTTP	microsomal triglyceride transfer protein	ENSDART00000165753	0.069	0.0352		Cytoplasm	transporter	4547	17777	310900
TWF1	twinfilin actin binding protein 1	ENSDART00000015134	2.051	0.0352		Cytoplasm	kinase	5756	19230	315265
GPX1	glutathione peroxidase 1	ENSDART00000015277	-0.566	0.0353		Cytoplasm	enzyme	2876	14775	24404
SLC38A3	solute carrier family 38 member 3	ENSDART00000025024	1.232	0.0353		Plasma Membrane	transporter	10991	76257	252919
XBP1	X-box binding protein 1	ENST00000611155	1.015	0.0353		Nucleus	transcription regulator	7494	22433	289754
AASDH	aminoadipate-semialdehyde dehydrogenase	ENSDART00000036350	-1.323	0.0354		Other	enzyme	132949	231326	364136
ASB13	ankyrin repeat and SOCS box containing 13	ENSDART00000126824	1.196	0.0354		Other	other	79754	142688	361268
UBLCP1	ubiquitin like domain containing CTD phosphatase 1	ENSDART00000076715	0.961	0.0354		Nucleus	phosphatase	134510	79560	360514
CENPJ	centromere protein J	ENSDART00000140876	-1.524	0.0356		Nucleus	transcription regulator	55835	219103	305909
DUS3L	dihydrouridine synthase 3 like	ENSDART00000165371	1.356	0.0356	24	Other	other	56931	224907	301122
LRRK1	leucine rich repeat kinase 1	ENSDART00000127974	-0.338	0.0356		Cytoplasm	kinase	79705	233328	308703
SHOC2	SHOC2, leucine rich repeat scaffold protein	ENSDART00000059882	0.844	0.0356		Cytoplasm	other	8036	56392	309548
DLG5	discs large MAGUK scaffold protein 5	ENSDART00000124710	1.084	0.0357		Plasma Membrane	other	9231	71228	305645
EXOC8	exocyst complex component 8	ENSDART00000092180	1.005	0.0357		Plasma Membrane	other	149371	102058	245709
HP1BP3	heterochromatin protein 1 binding protein 3	ENSDART00000077496	1.334	0.0357	10	Nucleus	other	50809	15441	313647
SDC2	syndecan 2	ENSDART00000141437	0.551	0.0357	2	Plasma Membrane	other	6383	15529	25615
TRIM46	tripartite motif containing 46	ENSDART00000081546	1.195	0.0357		Cytoplasm	other	80128	360213	310641
ZSCAN20	zinc finger and SCAN domain containing 20	P17040	1.188	0.0357		Nucleus	other	7579	269585	500549
CNP	2',3'-cyclic nucleotide 3' phosphodiesterase	P06623	0.209	0.0358		Cytoplasm	enzyme	1267	12799	25275
SLC45A1	solute carrier family 45 member 1	ENST00000289877	1.524	0.0358		Other	transporter	50651	242773	246258
UBE2Z	ubiquitin conjugating enzyme E2 Z	ENSDART00000124921	-1.934	0.0358		Other	other	65264	268470	303478
CALD1	caldesmon 1	ENST00000393118	-0.732	0.0359		Cytoplasm	other	800
CCDC59	coiled-coil domain containing 59	ENST00000548126	-0.295	0.0359		Nucleus	other	29080	52713	314799
CDCA8	cell division cycle associated 8	ENSDART00000149705	-1.07	0.0359		Nucleus	other	55143	52276	500545
IPO13	importin 13	ENSDART00000085624	1.344	0.0359	16	Nucleus	transporter	9670	230673	116458
SYTL4	synaptotagmin like 4	ENSDART00000162185	-1.114	0.0359		Cytoplasm	transporter	94121	27359	140594
KPNB1	karyopherin subunit beta 1	ENSDART00000163823	-0.901	0.036		Nucleus	transporter	3837	16211	24917
LTV1	LTV1 ribosome biogenesis factor	ENST00000367576	-0.837	0.036	4	Other	other	84946	353258	361452
SLC6A2	solute carrier family 6 member 2	ENSDART00000012580	-1.744	0.036		Plasma Membrane	transporter	6530	20538	83511
ST5	suppression of tumorigenicity 5	ENSDART00000054368	-1.765	0.036		Cytoplasm	enzyme	6764	76954	308944
ZNF512B	zinc finger protein 512B	ENSDART00000104819	1.186	0.036	15	Nucleus	other	57473	269401	311721
ATR	ATR serine/threonine kinase	ENSDART00000111604	-1.478	0.0361		Nucleus	kinase	545	245000	685055
MTFR1L	mitochondrial fission regulator 1 like	ENSDART00000122746	1.106	0.0361	13	Other	other	56181	76824	298549
SMARCAD1	SWI/SNF-related, matrix-associated actin-dependent regulator of chromatin, subfamily a, containing DEAD/H box 1	ENSDART00000113101	0.82	0.0362		Nucleus	enzyme	56916	13990	312398
TNRC6B	trinucleotide repeat containing 6B	ENSDART00000153428	-0.212	0.0362		Other	other	23112	213988	192178
DNAJB9	DnaJ heat shock protein family (Hsp40) member B9	ENSDART00000138763	0.081	0.0363		Nucleus	other	4189	27362	24908
EDEM1	ER degradation enhancing alpha-mannosidase like protein 1	ENSDART00000003298	1.24	0.0363		Cytoplasm	enzyme	9695	192193	297504
MISP	mitotic spindle positioning	Q8IVT2	-1.729	0.0363		Plasma Membrane	other	126353	78906	500797
NAF1	nuclear assembly factor 1 ribonucleoprotein	ENST00000274054	1.23	0.0363	16	Cytoplasm	other	92345	234344	306387
PARN	poly(A)-specific ribonuclease	ENSDART00000160658	0.865	0.0363	12	Nucleus	enzyme	5073	74108	360464
RPS27L	ribosomal protein S27 like	ENSDART00000167033	-1.727	0.0363		Cytoplasm	translation regulator	51065	67941	681429
SPG11	spastic paraplegia 11 (autosomal recessive)	ENSDART00000067558	-1.454	0.0363	9	Cytoplasm	other	80208	214585	311372
Cdkn1c	cyclin-dependent kinase inhibitor 1C (P57)	P49919	0.563	0.0364		Nucleus	other		12577	246060
GIMAP4	GTPase, IMAP family member 4	Q9NUV9	-1.217	0.0364	13	Nucleus	other	55303	107526	286938
SNRK	SNF related kinase	ENSDART00000104323	1.198	0.0364		Cytoplasm	kinase	54861	20623	170837
EML3	echinoderm microtubule associated protein like 3	ENSDART00000158005	0.271	0.0365	3	Other	other	256364	225898	102551660
PDK2	pyruvate dehydrogenase kinase 2	ENSDART00000008010	-1.472	0.0365	4	Cytoplasm	kinase	5164	18604	81530
PEPD	peptidase D	ENST00000436370	-1.122	0.0365		Cytoplasm	peptidase	5184	18624	292808
TBC1D12	TBC1 domain family member 12	ENSDART00000109305	0.957	0.0365		Extracellular Space	other	23232	209478	685933
A2M	alpha-2-macroglobulin	ENSDART00000024900	-1.584	0.0366		Extracellular Space	transporter	2	232345	100911545|24153
PTPN9	protein tyrosine phosphatase, non-receptor type 9	ENST00000306726	1.136	0.0366		Cytoplasm	phosphatase	5780	56294	266611
RAB7A	RAB7A, member RAS oncogene family	ENSDART00000027014	0.851	0.0366		Cytoplasm	enzyme	7879	19349	29448
TBC1D1	TBC1 domain family member 1	ENSDART00000147645	1.247	0.0366	22	Nucleus	other	23216	57915	360937
WBP1L	WW domain binding protein 1-like	ENST00000448841	1.142	0.0366		Other	other	54838	226178	309456
C3	complement C3	ENSDART00000052688	1.292	0.0367		Extracellular Space	peptidase	718	12266	24232
ERGIC3	ERGIC and golgi 3	ENSDART00000165063	-1.047	0.0367		Cytoplasm	other	51614	66366	296306
LLGL1	LLGL1, scribble cell polarity complex component	ENSDART00000003511	1.229	0.0367		Cytoplasm	other	3996	16897	54265
PRPF31	pre-mRNA processing factor 31	ENSDART00000137029	-1.461	0.0367	8	Nucleus	other	26121	68988	292536
RDH13	retinol dehydrogenase 13	ENST00000615688	1.821	0.0367	1	Cytoplasm	enzyme	112724	108841	361504
MPP5	membrane palmitoylated protein 5	ENSDART00000014306	1.028	0.0368		Plasma Membrane	kinase	64398	56217	314259
USP10	ubiquitin specific peptidase 10	ENSDART00000161319	-1.262	0.0368		Cytoplasm	peptidase	9100	22224	307905
ADAMTS9	ADAM metallopeptidase with thrombospondin type 1 motif 9	ENSDART00000138964	1.228	0.0369		Extracellular Space	peptidase	56999	101401	312566
ADA	adenosine deaminase	ENSDART00000019519	-1.678	0.037		Cytoplasm	enzyme	100	11486	24165
CLSPN	claspin	Q80YR7	-1.483	0.037	17	Nucleus	other	63967	269582	298534
CNOT1	CCR4-NOT transcription complex subunit 1	ENSDART00000125459	-0.999	0.037	17	Cytoplasm	other	23019	234594	291841
NASP	nuclear autoantigenic sperm protein	ENST00000537798	-0.779	0.0371		Nucleus	other	4678	50927	298441
RBM43	RNA binding motif protein 43	Q6ZSC3	-0.717	0.0371		Other	other	375287	71684	311020
RNF157	ring finger protein 157	ENSDART00000152973	1.128	0.0371		Other	other	114804	217340	688272
ATXN1L	ataxin 1 like	ENSDART00000127351	0.127	0.0372	12	Nucleus	other	342371	52335	307970
CHD2	chromodomain helicase DNA binding protein 2	ENSDART00000163449	-1.099	0.0372	16	Nucleus	enzyme	1106	244059	308738
LMO1	LIM domain only 1	ENSDART00000044208	1.628	0.0372	11	Nucleus	transcription regulator	4004	109594	245979
PRKD3	protein kinase D3	ENSDART00000112765	-1.048	0.0372		Nucleus	kinase	23683	75292	313834
ILVBL	ilvB acetolactate synthase like	ENSDART00000016271	-1.451	0.0373	15	Cytoplasm	enzyme	10994	216136	362843
NEMP1	nuclear envelope integral membrane protein 1	ENSDART00000165497	0.6	0.0373		Nucleus	other	23306	210035	679504
SGCB	sarcoglycan beta	ENSDART00000074172	1.171	0.0373		Plasma Membrane	other	6443	24051	680229
CHD8	chromodomain helicase DNA binding protein 8	ENSDART00000013676	-0.169	0.0374	20	Nucleus	enzyme	57680	67772	65027
EIF5	eukaryotic translation initiation factor 5	ENST00000561325	0.298	0.0374	16	Cytoplasm	translation regulator	1983	217869	56783
HDAC2	histone deacetylase 2	ENSDART00000164205	1.12	0.0374		Nucleus	transcription regulator	3066	15182	84577
ABI2	abl interactor 2	ENSDART00000160355	-0.852	0.0375		Cytoplasm	other	10152	329165	286928
CIRBP	cold inducible RNA binding protein	ENST00000591055	0.161	0.0375	10	Nucleus	translation regulator	1153	12696	81825
HYOU1	hypoxia up-regulated 1	ENSDART00000100032	1.058	0.0375		Cytoplasm	other	10525	12282	192235
NF2	neurofibromin 2	ENST00000397789	0.323	0.0375		Plasma Membrane	other	4771	18016	25744
SAFB	scaffold attachment factor B	ENSDART00000017838	-1.407	0.0375	7	Nucleus	other	6294	224903	64196
ZMPSTE24	zinc metallopeptidase STE24	ENSDART00000082193	0.86	0.0375		Nucleus	peptidase	10269	230709	313564
AP1B1	adaptor related protein complex 1 beta 1 subunit	ENSDART00000137128	0.05	0.0376		Cytoplasm	transporter	162	11764	29663
GOSR1	golgi SNAP receptor complex member 1	ENSDART00000100746	0.875	0.0376		Cytoplasm	transporter	9527	53334	94189
GPSM2	G-protein signaling modulator 2	ENSDART00000113058	-0.01	0.0376		Nucleus	other	29899	76123	362021
LAMP2	lysosomal associated membrane protein 2	ENST00000371335	0.114	0.0376		Plasma Membrane	enzyme	3920	16784	24944
MARS	methionyl-tRNA synthetase	ENSDART00000144514	-1.045	0.0376	4	Cytoplasm	enzyme	4141	216443	299851
NCOA6	nuclear receptor coactivator 6	ENSDART00000105286	-1.164	0.0376		Nucleus	transcription regulator	23054		116464
CCDC12	coiled-coil domain containing 12	ENSDART00000029579	-1.615	0.0377		Other	other	151903	72654	363151
ITGB1	integrin subunit beta 1	ENSDART00000039700	0.283	0.0377		Plasma Membrane	transmembrane receptor	3688	16412	24511
SUCO	SUN domain containing ossification factor	ENSDART00000160481	-0.798	0.0377		Other	other	51430	226551	360863
TNFAIP3	TNF alpha induced protein 3	ENSDART00000033528	-0.265	0.0377		Nucleus	enzyme	7128	21929	683206
CDC42BPB	CDC42 binding protein kinase beta	ENSDART00000049437	0.506	0.0378		Cytoplasm	kinase	9578	217866	113960
CEP120	centrosomal protein 120	ENSDART00000159739	0.684	0.0378	5	Cytoplasm	other	153241	225523	307302
IFT74	intraflagellar transport 74	ENSDART00000172048	1.087	0.0378		Cytoplasm	other	80173	67694	313365
OGFOD3	2-oxoglutarate and iron dependent oxygenase domain containing 3	ENST00000578586	-1.872	0.0378	13	Cytoplasm	enzyme	79701	66179	303749
OSER1	oxidative stress responsive serine rich 1	ENSDART00000033949	1.178	0.0378		Other	enzyme	51526	66680	296346
TNRC6C	trinucleotide repeat containing 6C	ENSDART00000151634	-1.213	0.0378		Cytoplasm	other	57690	217351	303774
FNDC3B	fibronectin type III domain containing 3B	ENSDART00000161386	-0.962	0.0379		Cytoplasm	other	64778	72007	294925
KMT2A	lysine methyltransferase 2A	ENST00000534358	-1.087	0.0379		Nucleus	transcription regulator	4297	214162	315606
SLC39A3	solute carrier family 39 member 3	ENST00000269740	-1.773	0.0379		Plasma Membrane	transporter	29985	106947	314637
ANKRD52	ankyrin repeat domain 52	ENSDART00000032861	-1.601	0.038	15	Nucleus	transcription regulator	283373	237615	362811
AP2B1	adaptor related protein complex 2 beta 1 subunit	ENSDART00000050916	1.242	0.038		Plasma Membrane	transporter	163		140670
CTNS	cystinosin, lysosomal cystine transporter	ENSDART00000002459	0.954	0.038		Cytoplasm	transporter	1497	83429	287478
DCTN4	dynactin subunit 4	ENST00000627368	1.025	0.038		Nucleus	other	51164	67665	84428
GAS6	growth arrest specific 6	ENST00000327773	-0.9	0.038		Extracellular Space	growth factor	2621	14456	58935
PLK3	polo like kinase 3	ENSDART00000147278	0.027	0.038		Nucleus	kinase	1263	12795	58936
PPIP5K1	diphosphoinositol pentakisphosphate kinase 1	ENST00000348806	1.312	0.038	8	Nucleus	phosphatase	9677	327655	311355
WDR5	WD repeat domain 5	ENSDART00000019750	2.399	0.038		Nucleus	enzyme	11091	140858	362093
FASTKD2	FAST kinase domains 2	ENSDART00000108816	-0.773	0.0381		Cytoplasm	other	22868	75619	301463
HSPD1	heat shock protein family D (Hsp60) member 1	ENSDART00000078596	-1.181	0.0381		Cytoplasm	enzyme	3329	15510	63868
KIF11	kinesin family member 11	ENSDART00000024194	0.329	0.0381		Nucleus	other	3832	16551	171304
NSMAF	neutral sphingomyelinase activation associated factor	ENSDART00000073635	1.325	0.0381	19	Cytoplasm	other	8439	18201	353233
SHMT2	serine hydroxymethyltransferase 2	ENSDART00000169335	0.961	0.0381	3	Cytoplasm	enzyme	6472	108037	299857
UPF3A	UPF3 regulator of nonsense transcripts homolog A (yeast)	ENSDART00000139608	1.92	0.0381	13	Nucleus	transporter	65110	67031	361176
FAM122A	family with sequence similarity 122A	ENSDART00000053026	4.67	0.0382		Extracellular Space	other	116224	68034	309420
MLXIP	MLX interacting protein	ENSDART00000144092	1.004	0.0382		Nucleus	other	22877	208104	304479
PRKAB1	protein kinase AMP-activated non-catalytic subunit beta 1	ENSDART00000064866	0.256	0.0382	2	Nucleus	kinase	5564	19079	83803
TMEM259	transmembrane protein 259	ENST00000356663	0.426	0.0382		Cytoplasm	other	91304	216157	299608
ATP2B1	ATPase plasma membrane Ca2+ transporting 1	ENSDART00000128079	-0.864	0.0383		Plasma Membrane	transporter	490	67972	29598
C9orf69	chromosome 9 open reading frame 69	ENSDART00000160254	0.915	0.0383		Other	other	90120	109299	499758
ELAVL1	ELAV like RNA binding protein 1	ENSDART00000171210	0.371	0.0383	9	Cytoplasm	other	1994	15568	363854
GTF2E1	general transcription factor IIE subunit 1	ENSDART00000161068	0.81	0.0383		Nucleus	transcription regulator	2960	74197	303918
HECTD4	HECT domain E3 ubiquitin protein ligase 4	ENST00000550722	-1.421	0.0383		Nucleus	other	283450	269700	304503
HGS	hepatocyte growth factor-regulated tyrosine kinase substrate	ENSDART00000056622	1.183	0.0383		Cytoplasm	other	9146	15239	56084
NOA1	nitric oxide associated 1	ENSDART00000163856	1.651	0.0383		Cytoplasm	other	84273	56412	289562
PAQR8	progestin and adipoQ receptor family member 8	ENSDART00000142482	-1.451	0.0383		Plasma Membrane	other	85315	74229	316275
DEDD	death effector domain containing	ENSDART00000128377	0.49	0.0384		Nucleus	other	9191	21945	83631
DGCR2	DiGeorge syndrome critical region gene 2	ENSDART00000063071	0.803	0.0384		Plasma Membrane	other	9993	13356	360742|100910275
CERS5	ceramide synthase 5	ENSDART00000011076	-1.386	0.0385		Cytoplasm	transcription regulator	91012	71949	366984
NF1	neurofibromin 1	ENST00000579081	-1.11	0.0385	20	Cytoplasm	other	4763	18015	24592
PLCL2	phospholipase C like 2	ENSDART00000163565	-1.583	0.0385		Cytoplasm	enzyme	23228	224860	301173
S100A14	S100 calcium binding protein A14	Q9D2Q8	1.438	0.0385		Cytoplasm	other	57402	66166
TMEM64	transmembrane protein 64	ENSDART00000136289	0.735	0.0385		Cytoplasm	other	169200	100201	689176
ZMYM1	zinc finger MYM-type containing 1	Q5SVZ6	1.21	0.0385		Other	other	79830	68310	313604
BICD2	BICD cargo adaptor 2	ENST00000375512	-0.859	0.0386		Cytoplasm	other	23299	76895	306809
BRWD1	bromodomain and WD repeat domain containing 1	ENSDART00000115034	-1.498	0.0386		Nucleus	transcription regulator	54014	93871	304061
DNA2	DNA replication helicase/nuclease 2	ENSDART00000144094	-0.461	0.0386	17	Cytoplasm	enzyme	1763	327762	309762
RAB23	RAB23, member RAS oncogene family	ENSDART00000019983	0.174	0.0386	2	Cytoplasm	enzyme	51715	19335	367242
RASEF	RAS and EF-hand domain containing	ENST00000376447	0.387	0.0386		Other	other	158158	242505	298138
STOM	stomatin	ENSDART00000163238	0.834	0.0386	2	Plasma Membrane	other	2040	13830	296655
CCDC93	coiled-coil domain containing 93	ENSDART00000059574	-1.811	0.0388	23	Extracellular Space	other	54520	70829	304743
ING5	inhibitor of growth family member 5	ENSDART00000157620	1.007	0.0388		Nucleus	other	84289	66262
SNAP29	synaptosome associated protein 29	ENSDART00000056208	-0.105	0.0388		Cytoplasm	transporter	9342	67474	116500
ARHGEF6	Rac/Cdc42 guanine nucleotide exchange factor 6	ENSDART00000148550	1.084	0.0389		Cytoplasm	other	9459	73341	363509
JARID2	jumonji and AT-rich interaction domain containing 2	ENSDART00000089836	-1.059	0.0389	16	Nucleus	transcription regulator	3720	16468	681740
NXF1	nuclear RNA export factor 1	ENSDART00000148966	-1.35	0.0389	3	Nucleus	transporter	10482	53319	59087
ADGRL3	adhesion G protein-coupled receptor L3	ENST00000512091	-1.041	0.039		Plasma Membrane	G-protein coupled receptor	23284	319387	170641
ERO1B	endoplasmic reticulum oxidoreductase 1 beta	ENSDART00000169295	0.03	0.039		Cytoplasm	enzyme	56605	67475	364755
GORASP2	golgi reassembly stacking protein 2	ENSDART00000013743	1.856	0.0391	22	Cytoplasm	other	26003	70231	113961
NDUFS3	NADH:ubiquinone oxidoreductase core subunit S3	ENSDART00000015682	-0.583	0.0391	1	Cytoplasm	enzyme	4722	68349	295923
ACSBG2	acyl-CoA synthetase bubblegum family member 2	ENSDART00000012120	-0.776	0.0392		Cytoplasm	enzyme	81616	328845	301120
ARFGEF1	ADP ribosylation factor guanine nucleotide exchange factor 1	ENSDART00000092783	0.692	0.0392		Cytoplasm	other	10565	211673	312915
GANAB	glucosidase II alpha subunit	ENSDART00000111410	1.372	0.0392		Cytoplasm	enzyme	23193	14376	293721
MED15	mediator complex subunit 15	ENST00000473244	-0.917	0.0392		Nucleus	transcription regulator	51586	94112	360743
RAD51B	RAD51 paralog B	ENSDART00000053847	1.33	0.0392		Nucleus	enzyme	5890	19363	500679
RANBP1	RAN binding protein 1	ENSDART00000002624	-0.552	0.0392	23	Nucleus	other	5902	19385	360739
KDM4A	lysine demethylase 4A	ENSDART00000151359	2.25	0.0393	21	Nucleus	transcription regulator	9682	230674	313539
PARPBP	PARP1 binding protein	ENSDART00000041529	-0.961	0.0393		Nucleus	other	55010	75317	100310874
PIM3	Pim-3 proto-oncogene, serine/threonine kinase	ENST00000360612	-0.559	0.0393		Other	kinase	415116	223775	64534
UBA3	ubiquitin like modifier activating enzyme 3	ENSDART00000080752	1.614	0.0393		Cytoplasm	enzyme	9039	22200	117553
ANKHD1/ANKHD1-EIF4EBP3	ankyrin repeat and KH domain containing 1	ENST00000432301	0.484	0.0394	12	Other	other	54882|404734	108857	100529260
CCNF	cyclin F	ENSDART00000167177	-0.379	0.0394		Nucleus	other	899	12449	117524
EP400	E1A binding protein p400	ENSDART00000166581	-1.055	0.0394		Nucleus	other	57634	75560	304569
FBXL21	F-box and leucine rich repeat protein 21 (gene/pseudogene)	ENSDART00000054396	-1.255	0.0394		Other	enzyme	26223	213311
GALNT11	polypeptide N-acetylgalactosaminyltransferase 11	ENSDART00000171568	0.452	0.0394		Cytoplasm	enzyme	63917	231050	311952
LARGE1	LARGE xylosyl- and glucuronyltransferase 1	ENSDART00000157935	-1.172	0.0394		Cytoplasm	enzyme	9215	16795
SRM	spermidine synthase	ENSDART00000078156	0.607	0.0394		Cytoplasm	enzyme	6723	20810	84596|100912604
TMED10	transmembrane p24 trafficking protein 10	ENSDART00000060685	-0.322	0.0394		Cytoplasm	transporter	10972	100042773|68581	84599
HSPA4	heat shock protein family A (Hsp70) member 4	ENSDART00000002469	1.021	0.0395		Cytoplasm	other	3308	15525	266759
VARS2	valyl-tRNA synthetase 2, mitochondrial	ENST00000461175	1.551	0.0395		Cytoplasm	enzyme	57176	68915	309596
AACS	acetoacetyl-CoA synthetase	ENSDART00000010101	0.935	0.0396		Cytoplasm	enzyme	65985	78894	65984
FRZB	frizzled-related protein	ENSDART00000002633	0.749	0.0396		Extracellular Space	other	2487	20378	295691
GAS2L3	growth arrest specific 2 like 3	ENST00000539410	-0.932	0.0396		Other	other	283431	237436	680280
PARVA	parvin alpha	ENSDART00000064187	0.995	0.0396	9	Cytoplasm	other	55742	57342	57341
PNPLA7	patatin like phospholipase domain containing 7	ENST00000406427	-1.343	0.0396		Cytoplasm	enzyme	375775	241274	246246
SEPT7	septin 7	ENST00000399035	1.098	0.0396		Cytoplasm	other	989	235072	64551
SLC26A6	solute carrier family 26 member 6	ENSDART00000163712	-0.962	0.0396		Cytoplasm	transporter	65010	171429	301010
THAP12	THAP domain containing 12	ENST00000260045	0.908	0.0397	15	Nucleus	other	5612	72981	308845
TMEM19	transmembrane protein 19	ENSDART00000163193	0.3	0.0397		Other	other	55266	67226	299800
AGO3	argonaute 3, RISC catalytic component	ENST00000373191	-1.22	0.0398	16	Cytoplasm	translation regulator	192669	214150	313593
AHNAK	AHNAK nucleoprotein	Q09666	0.264	0.0398		Nucleus	other	79026	66395	191572
CNOT3	CCR4-NOT transcription complex subunit 3	ENSDART00000102100	-0.917	0.0398		Cytoplasm	other	4849	232791	308311
DOCK9	dedicator of cytokinesis 9	ENST00000442173	-1.202	0.0398	15	Cytoplasm	other	23348	105445	259237
PANX2	pannexin 2	ENSDART00000098662	-1.058	0.0398		Plasma Membrane	transporter	56666	406218	362979
APOB	apolipoprotein B	P04114	-1.406	0.0399		Extracellular Space	transporter	338	238055	54225
FGR	FGR proto-oncogene, Src family tyrosine kinase	ENSDART00000136695	-0.703	0.0399		Nucleus	kinase	2268	14191	79113
RPA2	replication protein A2	ENSDART00000054078	0.199	0.0399	22	Nucleus	other	6118	19891	59102
TTC17	tetratricopeptide repeat domain 17	ENSDART00000065864	1.401	0.0399		Cytoplasm	other	55761	74569	311224
YTHDF2	YTH N6-methyladenosine RNA binding protein 2	ENSDART00000127043	-0.514	0.0399		Cytoplasm	other	51441	213541	313053
ALG10	ALG10, alpha-1,2-glucosyltransferase	ENSDART00000076037	1.149	0.04		Cytoplasm	enzyme	84920	380959	245960
DHDH	dihydrodiol dehydrogenase	ENSDART00000158547	-1.358	0.04		Other	enzyme	27294	71755	691002
TOR1B	torsin family 1 member B	ENSDART00000111699	0.369	0.04		Cytoplasm	enzyme	27348	30934	311854
HAUS5	HAUS augmin like complex subunit 5	ENSDART00000025356	-0.665	0.0401	5	Cytoplasm	other	23354	71909	100362495
PLXDC2	plexin domain containing 2	ENSDART00000083929	-1.062	0.0401	20	Extracellular Space	other	84898	67448	361282
DSTYK	dual serine/threonine and tyrosine protein kinase	ENSDART00000106645	-0.816	0.0402		Cytoplasm	kinase	25778	213452	304791
LSM7	LSM7 homolog, U6 small nuclear RNA and mRNA degradation associated	ENSDART00000081188	1.255	0.0402		Nucleus	other	51690	66094	362829
ATP2A1	ATPase sarcoplasmic/endoplasmic reticulum Ca2+ transporting 1	ENST00000395503	1.186	0.0403		Cytoplasm	transporter	487	11937	116601
LRRC8C	leucine rich repeat containing 8 family member C	ENSDART00000168683	1.022	0.0403		Plasma Membrane	ion channel	84230	100604	289443
PAFAH1B1	platelet activating factor acetylhydrolase 1b regulatory subunit 1	ENST00000397195	0.859	0.0403		Cytoplasm	enzyme	5048	18472	83572
RSPRY1	ring finger and SPRY domain containing 1	ENSDART00000090608	1.037	0.0403	9	Other	other	89970	67610	689249
SESTD1	SEC14 and spectrin domain containing 1	ENSDART00000139775	0.968	0.0403	6	Extracellular Space	other	91404	228071	295678
SH3GL1	SH3 domain containing GRB2 like 1, endophilin A2	ENSDART00000100491	1.221	0.0403	18	Cytoplasm	other	6455	20405	81922
AIF1L	allograft inflammatory factor 1 like	ENSDART00000139317	-0.663	0.0404	7	Plasma Membrane	other	83543	108897	362107
Cdc42	cell division cycle 42	ENSDART00000154158	0.959	0.0404		Plasma Membrane	enzyme		12540	64465
IDS	iduronate 2-sulfatase	ENSDART00000106205	-1.141	0.0404		Cytoplasm	enzyme	3423	15931	363513
NUCB2	nucleobindin 2	ENSDART00000052731	1.239	0.0404		Nucleus	other	4925	53322	59295
PAXBP1	PAX3 and PAX7 binding protein 1	ENSDART00000090096	-1.007	0.0404		Nucleus	other	94104	67367	681004
PHF20	PHD finger protein 20	ENST00000374012	1.146	0.0404		Nucleus	other	51230	228829	311575
RBBP6	RB binding protein 6, ubiquitin ligase	ENST00000348022	1.501	0.0404		Nucleus	enzyme	5930	19647	308968
RPF2	ribosome production factor 2 homolog	ENSDART00000064542	0.422	0.0404		Nucleus	other	84154	67239	294436
SH3RF1	SH3 domain containing ring finger 1	ENSDART00000160292	-1.064	0.0404		Cytoplasm	other	57630	59009	306417
SLBP	stem-loop binding protein	ENSDART00000158291	-1.894	0.0404		Nucleus	other	7884	20492	681062
ZNF148	zinc finger protein 148	ENSDART00000114728	1.328	0.0404		Nucleus	transcription regulator	7707	22661	58820
LRWD1	leucine rich repeats and WD repeat domain containing 1	ENSDART00000163444	-1.2	0.0405		Nucleus	other	222229	71735
CASC4	cancer susceptibility candidate 4	ENSDART00000114148	-0.879	0.0406	24	Cytoplasm	other	113201	319996	362204
FOXRED1	FAD dependent oxidoreductase domain containing 1	ENSDART00000167974	1.896	0.0406	1	Cytoplasm	other	55572	235169
TMX1	thioredoxin related transmembrane protein 1	ENSDART00000026313	1.283	0.0406	2	Cytoplasm	enzyme	81542	72736	362751
ZBTB34	zinc finger and BTB domain containing 34	ENST00000373452	-0.818	0.0406		Nucleus	other	403341	241311	689174
AKAP9	A-kinase anchoring protein 9	ENST00000359028	-1.061	0.0407		Cytoplasm	other	10142
ALAS1	5'-aminolevulinate synthase 1	ENSDART00000005217	1.503	0.0407		Cytoplasm	enzyme	211	11655	65155
FAM83G	family with sequence similarity 83 member G	ENST00000345041	1.73	0.0407	25	Other	other	644815	69640	100360307
RB1	RB transcriptional corepressor 1	ENSDART00000024309	-1.002	0.0407		Nucleus	transcription regulator	5925	19645	24708
CCNE1	cyclin E1	ENSDART00000170294	0.931	0.0408		Nucleus	transcription regulator	898	12447	25729
GSK3A	glycogen synthase kinase 3 alpha	ENSDART00000024935	0.094	0.0408		Nucleus	kinase	2931	606496	50686
MTSS1L	MTSS1L, I-BAR domain containing	ENSDART00000061470	-1.194	0.0408	3	Plasma Membrane	other	92154	244654	307845
PSIP1	PC4 and SFRS1 interacting protein 1	ENSDART00000166989	1.209	0.0408		Nucleus	transcription regulator	11168	101739	313323
UBN2	ubinuclein 2	ENSDART00000151697	-0.346	0.0408		Nucleus	other	254048	320538	312248
CALM1 (includes others)	calmodulin 1	ENST00000291295	0.694	0.0409		Cytoplasm	other	801|805|808
PEG10	paternally expressed 10	Q7TN75	1.458	0.0409	12	Nucleus	other	23089	170676	102553587
SEC24B	SEC24 homolog B, COPII coat complex component	ENSDART00000106708	-0.666	0.0409		Cytoplasm	transporter	10427	99683	295461
XPO1	exportin 1	ENSDART00000092188	-1.226	0.0409		Nucleus	transporter	7514	103573	85252
ASXL1	additional sex combs like 1, transcriptional regulator	ENST00000613218	0.775	0.041		Nucleus	transcription regulator	171023	228790	311553
MFSD2A	major facilitator superfamily domain containing 2A	ENSDART00000047461	1.623	0.041	20	Plasma Membrane	transporter	84879	76574	298504
NUP214	nucleoporin 214	ENST00000451030	-1.077	0.041		Nucleus	transporter	8021	227720	296634
SOCS7	suppressor of cytokine signaling 7	ENSDART00000170516	0.264	0.041		Cytoplasm	other	30837	192157	287659
USP44	ubiquitin specific peptidase 44	ENSDART00000124514	-0.946	0.041		Nucleus	peptidase	84101	327799
CDK11A	cyclin dependent kinase 11A	ENSDART00000160074	-0.921	0.0411		Nucleus	kinase	728642	12537	252879
SEC31A	SEC31 homolog A, COPII coat complex component	ENSDART00000108587	-0.377	0.0411		Cytoplasm	other	22872	69162	93646
BCL9	B-cell CLL/lymphoma 9	ENSDART00000113559	-0.889	0.0412	11	Nucleus	other	607	77578	310704
CDK8	cyclin dependent kinase 8	ENSDART00000007066	-1.489	0.0412		Nucleus	kinase	1024	264064	498140
CHEK1	checkpoint kinase 1	ENSDART00000167599	0.049	0.0412		Nucleus	kinase	1111	12649	140583
DHX8	DEAH-box helicase 8	ENSDART00000066282	-1.163	0.0412		Nucleus	enzyme	1659	217207	287727
FCHO1	FCH domain only 1	ENSDART00000170792	-1.64	0.0412		Plasma Membrane	other	23149	74015
HPS4	HPS4, biogenesis of lysosomal organelles complex 3 subunit 2	ENST00000466781	-1.117	0.0412		Cytoplasm	other	89781	192232	304555
IMP4	IMP4 homolog, U3 small nucleolar ribonucleoprotein	ENSDART00000076742	1.87	0.0412	19	Nucleus	other	92856	27993	316317
LDB2	LIM domain binding 2	ENSDART00000149571	-0.424	0.0412	11	Nucleus	transcription regulator	9079	16826	289664
TTC9C	tetratricopeptide repeat domain 9C	ENSDART00000025749	-1.15	0.0412		Other	other	283237	70387	309196
UBR1	ubiquitin protein ligase E3 component n-recognin 1	ENST00000546274	1.014	0.0412		Cytoplasm	enzyme	197131	22222	499877
ADGRA3	adhesion G protein-coupled receptor A3	ENST00000502482	1.217	0.0413		Plasma Membrane	G-protein coupled receptor	166647	70693	305408
ARHGAP10	Rho GTPase activating protein 10	ENSDART00000109314	0.164	0.0413		Cytoplasm	other	79658	78514	688429
GIGYF2	GRB10 interacting GYF protein 2	ENSDART00000056277	-0.806	0.0413		Cytoplasm	other	26058	227331	100362458
GJA3	gap junction protein alpha 3	ENSDART00000145627	-0.077	0.0414		Plasma Membrane	transporter	2700	14611	79217
PPP1R2	protein phosphatase 1 regulatory inhibitor subunit 2	ENSDART00000076128	1.392	0.0414		Cytoplasm	phosphatase	5504	66849	192361
UTP20	UTP20, small subunit processome component	ENSDART00000166591	-0.815	0.0414		Nucleus	other	27340	70683	314713
ASAP3	ArfGAP with SH3 domain, ankyrin repeat and PH domain 3	ENST00000634705	1.16	0.0415		Plasma Membrane	other	55616	230837	684122
HMCES	5-hydroxymethylcytosine (hmC) binding, ES cell-specific	ENSDART00000161270	0.305	0.0415		Other	other	56941	232210	500251
MFSD1	major facilitator superfamily domain containing 1	Q9DC37	-0.002	0.0415		Other	transporter	64747	66868	361957
CNNM2	cyclin and CBS domain divalent metal cation transport mediator 2	ENST00000433628	1.156	0.0416		Plasma Membrane	transporter	54805	94219	294014
GBF1	golgi brefeldin A resistant guanine nucleotide exchange factor 1	ENSDART00000146592	1.151	0.0416		Cytoplasm	other	8729	107338	309451
GPT2	glutamic--pyruvic transaminase 2	ENSDART00000115090	0.766	0.0416		Cytoplasm	enzyme	84706	108682	307759
MED26	mediator complex subunit 26	ENST00000263390	-1.434	0.0416		Nucleus	transcription regulator	9441	70625	306328
ZNF462	zinc finger protein 462	ENST00000277225	1.283	0.0416		Nucleus	other	58499	242466	362522
ESCO1	establishment of sister chromatid cohesion N-acetyltransferase 1	ENST00000269214	-0.66	0.0417		Nucleus	enzyme	114799	77805	680014
RFX1	regulatory factor X1	ENSDART00000129205	1.199	0.0418		Nucleus	transcription regulator	5989	19724	288906
TBL3	transducin beta like 3	ENSDART00000074174	-0.06	0.0418		Cytoplasm	peptidase	10607	213773	287120
BLNK	B-cell linker	ENSDART00000062684	1.024	0.0419		Cytoplasm	other	29760	17060	499356
CGN	cingulin	ENSDART00000163466	1.34	0.0419		Plasma Membrane	other	57530	70737	310655
MBTPS1	membrane bound transcription factor peptidase, site 1	ENSDART00000114292	-0.076	0.0419		Cytoplasm	peptidase	8720	56453	89842
NCR2	natural cytotoxicity triggering receptor 2	ENST00000373086	1.562	0.0419		Plasma Membrane	transmembrane receptor	9436
PAK1	p21 (RAC1) activated kinase 1	ENSDART00000164724	1.165	0.0419	5	Cytoplasm	kinase	5058	18479	29431
PDZD8	PDZ domain containing 8	ENSDART00000122108	-0.237	0.0419	9	Extracellular Space	other	118987	107368	308000
SIRT1	sirtuin 1	ENSDART00000098209	-0.661	0.0419		Nucleus	transcription regulator	23411	93759	309757
THYN1	thymocyte nuclear protein 1	ENSDART00000062576	-1.203	0.0419		Nucleus	other	29087	77862	300470
GNAL	G protein subunit alpha L	ENSDART00000066782	1.125	0.042		Cytoplasm	enzyme	2774	14680	24611
HAUS8	HAUS augmin like complex subunit 8	ENSDART00000125163	-0.59	0.042	5	Cytoplasm	other	93323	76478	290626
NUP43	nucleoporin 43	ENSDART00000158738	-1.613	0.042	11	Nucleus	transporter	348995	69912	683983
USP22	ubiquitin specific peptidase 22	ENSDART00000059143	0.078	0.042		Nucleus	peptidase	23326	216825	303201
AP3D1	adaptor related protein complex 3 delta 1 subunit	ENST00000355272	-0.831	0.0421		Cytoplasm	transporter	8943	11776	314633
DLST	dihydrolipoamide S-succinyltransferase	ENSDART00000016614	1.655	0.0421	4	Cytoplasm	enzyme	1743	78920	299201
EPB41	erythrocyte membrane protein band 4.1	ENST00000356093	1.568	0.0421		Plasma Membrane	other	2035	269587	313052
IL1RL1	interleukin 1 receptor like 1	Q62611	-1.883	0.0421		Plasma Membrane	transmembrane receptor	9173	17082	25556
RER1	retention in endoplasmic reticulum sorting receptor 1	ENSDART00000132035	0.13	0.0421		Cytoplasm	other	11079	67830	298675
SAP18	Sin3A associated protein 18	ENSDART00000080604	0.511	0.0421		Nucleus	transcription regulator	10284	100041953|20220	498002|290284
ZBTB16	zinc finger and BTB domain containing 16	ENSDART00000007806	0.082	0.0421		Nucleus	transcription regulator	7704	235320	353227
ZNF16	zinc finger protein 16	ENST00000611477	0.475	0.0421		Nucleus	other	7564
COL1A2	collagen type I alpha 2 chain	ENSDART00000144544	-1.146	0.0422		Extracellular Space	other	1278	12843	84352
MAP1LC3B	microtubule associated protein 1 light chain 3 beta	ENSDART00000163508	0.838	0.0422	22	Cytoplasm	other	81631	67443	64862
NDRG3	NDRG family member 3	ENSDART00000157435	0.222	0.0422	9	Cytoplasm	other	57446	29812
PAFAH1B3	platelet activating factor acetylhydrolase 1b catalytic subunit 3	ENSDART00000060145	1.088	0.0422		Cytoplasm	enzyme	5050	18476	114113
PSEN2	presenilin 2	ENSDART00000006381	-0.746	0.0422		Cytoplasm	peptidase	5664	19165	81751
RAB8A	RAB8A, member RAS oncogene family	ENSDART00000149062	0.948	0.0422		Plasma Membrane	enzyme	4218	17274	117103
RHOJ	ras homolog family member J	ENSDART00000002507	-0.96	0.0422		Cytoplasm	enzyme	57381	80837	299145
TUBGCP4	tubulin gamma complex associated protein 4	ENSDART00000009649	-1.141	0.0422		Cytoplasm	other	27229	51885	362203
UEVLD	UEV and lactate/malate dehyrogenase domains	ENSDART00000048507	-0.999	0.0422		Cytoplasm	enzyme	55293	54122	691172
VPS50	VPS50, EARP/GARPII complex subunit	ENSDART00000110699	-1.589	0.0422		Cytoplasm	other	55610	73288	312083
ARL5B	ADP ribosylation factor like GTPase 5B	ENSDART00000099121	1.011	0.0423		Other	enzyme	221079	75869
CORO1C	coronin 1C	ENSDART00000141446	0.39	0.0423	6	Cytoplasm	other	23603	23790	501841
GNS	glucosamine (N-acetyl)-6-sulfatase	ENST00000258145	1.004	0.0423		Cytoplasm	enzyme	2799	75612	299825|100909505
RAB5A	RAB5A, member RAS oncogene family	ENSDART00000129730	-0.322	0.0423		Cytoplasm	enzyme	5868	271457	64633
MYO6	myosin VI	ENSDART00000131566	0.769	0.0424		Cytoplasm	other	4646	17920	315840
RTTN	rotatin	ENSDART00000006930	-0.89	0.0424	21	Cytoplasm	other	25914	246102	291377
CACFD1	calcium channel flower domain containing 1	ENSDART00000130521	0.531	0.0425		Plasma Membrane	ion channel	11094	381356	296599
KDM5A	lysine demethylase 5A	ENST00000399788	-1.318	0.0425		Nucleus	transcription regulator	5927	214899	312678
PPIB	peptidylprolyl isomerase B	ENSDART00000169791	1.669	0.0425		Cytoplasm	enzyme	5479	19035	64367
SAP30L	SAP30 like	ENSDART00000029763	0.858	0.0425	12	Nucleus	enzyme	79685	50724	360531
ZFYVE1	zinc finger FYVE-type containing 1	ENST00000555072	-1.001	0.0425		Cytoplasm	other	53349	217695	299188
CCNG2	cyclin G2	ENSDART00000165200	0.967	0.0426	2	Nucleus	other	901	12452	29157
POLG2	DNA polymerase gamma 2, accessory subunit	ENSDART00000113116	1.425	0.0426		Cytoplasm	enzyme	11232	50776	303612
USP14	ubiquitin specific peptidase 14	ENSDART00000032540	0.202	0.0426		Cytoplasm	peptidase	9097	59025	291796
APPBP2	amyloid beta precursor protein binding protein 2	ENSDART00000002824	0.699	0.0427		Cytoplasm	other	10513	66884	303396
ATAD1	ATPase family, AAA domain containing 1	ENSDART00000079130	1.186	0.0427		Other	enzyme	84896	67979	309532
GLUD1	glutamate dehydrogenase 1	ENSDART00000170582	0.704	0.0427		Cytoplasm	enzyme	2746	14661	24399
TESK1	testis-specific kinase 1	ENSDART00000146680	-0.921	0.0427		Nucleus	kinase	7016	21754	29460
TOP3A	topoisomerase (DNA) III alpha	ENSDART00000154562	-1.017	0.0427		Nucleus	enzyme	7156	21975	303194
AP1M1	adaptor related protein complex 1 mu 1 subunit	ENSDART00000057732	0.967	0.0428		Cytoplasm	transporter	8907	11767	306332
DYRK3	dual specificity tyrosine phosphorylation regulated kinase 3	ENSDART00000128681	1.498	0.0428		Nucleus	kinase	8444	226419	304775
EPS15L1	epidermal growth factor receptor pathway substrate 15 like 1	ENSDART00000080047	-1.274	0.0428		Plasma Membrane	other	58513	13859	361120
OSBP	oxysterol binding protein	ENSDART00000031301	1.384	0.0428		Cytoplasm	transporter	5007	76303	365410
CCNH	cyclin H	ENSDART00000007057	-0.896	0.0429		Nucleus	transcription regulator	902	66671	84389
SNX12	sorting nexin 12	ENSDART00000003335	1.541	0.0429		Cytoplasm	transporter	29934	55988	363478
XPO7	exportin 7	ENSDART00000027612	-0.757	0.0429		Nucleus	transporter	23039	65246	361070
ABHD10	abhydrolase domain containing 10	ENSDART00000114138	-0.732	0.043		Cytoplasm	enzyme	55347	213012	303953
APC	APC, WNT signaling pathway regulator	ENSDART00000158897	-1.274	0.043		Nucleus	enzyme	324	11789	24205
RELL1	RELT like 1	ENSDART00000098610	0.065	0.043		Plasma Membrane	other	768211	100532	289635
SSR2	signal sequence receptor subunit 2	ENSDART00000149169	-0.451	0.043	15	Cytoplasm	other	6746	66256	295235
THEMIS2	thymocyte selection associated family member 2	ENSDART00000081941	-0.855	0.043	25	Other	other	9473	230787	500561
CDH1	cadherin 1	ENSDART00000002834	0.275	0.0431		Plasma Membrane	other	999	12550	83502
DOCK7	dedicator of cytokinesis 7	ENSDART00000157878	0.01	0.0431	15	Plasma Membrane	other	85440	67299	313388
SSBP3	single stranded DNA binding protein 3	ENST00000610401	0.881	0.0431	11	Nucleus	transcription regulator	23648	72475	84354
ZP3	zona pellucida glycoprotein 3	ENSDART00000061751	-1.189	0.0431		Extracellular Space	transporter	7784	22788	114639
Lrrfip2	leucine rich repeat (in FLII) interacting protein 2	ENSDART00000099738	0.605	0.0432		Other	other		71268	301035
RNF185	ring finger protein 185	ENSDART00000046781	-0.623	0.0432		Cytoplasm	enzyme	91445	193670	360967
EIF4ENIF1	eukaryotic translation initiation factor 4E nuclear import factor 1	ENST00000495101	1.306	0.0433		Cytoplasm	translation regulator	56478	74203	305468
ETAA1	Ewing tumor associated antigen 1	Q5SVT3	0.725	0.0433		Other	other	54465	68145	316820|498420
GORASP1	golgi reassembly stacking protein 1	ENST00000319283	0.865	0.0433	6	Cytoplasm	other	64689	74498	56082
ILDR1	immunoglobulin like domain containing receptor 1	ENSDART00000168428	-0.789	0.0433		Plasma Membrane	transmembrane receptor	286676	106347	303914
LAMTOR1	late endosomal/lysosomal adaptor, MAPK and MTOR activator 1	ENSDART00000110112	1.249	0.0433		Plasma Membrane	other	55004	66508	308869|100361543
LDLRAP1	low density lipoprotein receptor adaptor protein 1	ENST00000488127	0.171	0.0433		Cytoplasm	transporter	26119	100017	500564
LRRC58	leucine rich repeat containing 58	ENSDART00000092884	0.864	0.0433		Other	other	116064	320184	303919
PDCD10	programmed cell death 10	ENST00000470131	0.47	0.0433		Cytoplasm	other	11235	56426	494345
SNX1	sorting nexin 1	ENSDART00000075184	-1.002	0.0433	23	Cytoplasm	transporter	6642	56440	84471
ZCCHC17	zinc finger CCHC-type containing 17	ENST00000373714	0.961	0.0433	21	Nucleus	other	51538	619605	500555
AADAT	aminoadipate aminotransferase	ENSDART00000019527	-1.491	0.0434		Cytoplasm	enzyme	51166	23923	29416
EXD2	exonuclease 3'-5' domain containing 2	ENSDART00000111389	-1.308	0.0434	6	Other	other	55218	97827	362759
MYLK	myosin light chain kinase	ENST00000360304	0.219	0.0434		Cytoplasm	kinase	4638	107589	288057
PAPSS1	3'-phosphoadenosine 5'-phosphosulfate synthase 1	ENSDART00000024984	-0.08	0.0434		Cytoplasm	enzyme	9061	23971	295443
AGPAT3	1-acylglycerol-3-phosphate O-acyltransferase 3	ENSDART00000157827	0.333	0.0435		Cytoplasm	enzyme	56894	28169	294324
NSUN5	NOP2/Sun RNA methyltransferase family member 5	ENSDART00000063425	-1.173	0.0435	13	Nucleus	other	55695	100609	288595
ATXN7L3	ataxin 7 like 3	ENSDART00000170199	0.891	0.0436		Nucleus	transcription regulator	56970	217218	287734
DNAJC3	DnaJ heat shock protein family (Hsp40) member C3	ENST00000376795	0.814	0.0436		Cytoplasm	other	5611	100037258	63880
L3MBTL3	l(3)mbt-like 3 (Drosophila)	ENSDART00000110260	1.331	0.0436		Nucleus	other	84456	237339	309550
LMBR1	limb development membrane protein 1	ENSDART00000044497	0.971	0.0436		Plasma Membrane	transmembrane receptor	64327	56873	362295
PITRM1	pitrilysin metallopeptidase 1	ENSDART00000056294	1.067	0.0436	1	Cytoplasm	peptidase	10531	69617	307081
VAC14	Vac14, PIKFYVE complex component	ENSDART00000167750	-0.669	0.0436	19	Cytoplasm	other	55697	234729	307842
ARHGAP11A	Rho GTPase activating protein 11A	ENSDART00000160738	-0.671	0.0437		Cytoplasm	other	9824	228482	296060
ASAP2	ArfGAP with SH3 domain, ankyrin repeat and PH domain 2	ENSDART00000026152	1.084	0.0437		Nucleus	other	8853	211914	362719
ATP13A1	ATPase 13A1	ENSDART00000058958	-1.05	0.0437		Extracellular Space	transporter	57130	170759	290673
FAHD2A	fumarylacetoacetate hydrolase domain containing 2A	ENSDART00000165949	-1.3	0.0437		Other	enzyme	51011
INTS3	integrator complex subunit 3	ENSDART00000124755	-0.866	0.0437		Nucleus	other	65123	229543	361988
MYO9A	myosin IXA	ENSDART00000039810	0.178	0.0437		Cytoplasm	enzyme	4649	270163	171296
PRELID1	PRELI domain containing 1	ENST00000503216	1.147	0.0437		Cytoplasm	other	27166	66494	290995
UBE2G1	ubiquitin conjugating enzyme E2 G1	ENSDART00000005893	0.896	0.0437		Cytoplasm	enzyme	7326	67128	64631
UBE3A	ubiquitin protein ligase E3A	ENSDART00000078128	0.853	0.0437		Nucleus	enzyme	7337	22215	361585
KIAA0556	KIAA0556	ENSDART00000165420	-1.142	0.0438		Extracellular Space	other	23247	233865	361646
TXNDC5	thioredoxin domain containing 5	ENSDART00000145815	-1.602	0.0438		Cytoplasm	enzyme	81567	105245	100362805
UBE2H	ubiquitin conjugating enzyme E2 H	ENSDART00000124452	1.3	0.0438		Other	enzyme	7328	22214	296956
AKAP1	A-kinase anchoring protein 1	ENST00000621116	-1.437	0.0439		Cytoplasm	other	8165	11640	114124
GPR107	G protein-coupled receptor 107	ENSDART00000168870	1.865	0.0439		Plasma Membrane	G-protein coupled receptor	57720	277463	311857
LZTFL1	leucine zipper transcription factor like 1	ENSDART00000168248	0.974	0.0439		Cytoplasm	other	54585	93730	316102
MTA1	metastasis associated 1	ENSDART00000045583	-1.102	0.0439		Nucleus	transcription regulator	9112	116870	64520
TPST1	tyrosylprotein sulfotransferase 1	ENSDART00000170616	-1.395	0.0439		Cytoplasm	enzyme	8460	22021	288617
ARID4A	AT-rich interaction domain 4A	ENST00000348476	0.738	0.044		Nucleus	transcription regulator	5926	238247	314205
ATP6V1C1	ATPase H+ transporting V1 subunit C1	ENSDART00000032275	0.79	0.044		Cytoplasm	transporter	528	66335	299971
CIZ1	CDKN1A interacting zinc finger protein 1	ENST00000357558	1.214	0.044		Nucleus	transporter	25792	68379	296639
COASY	Coenzyme A synthase	ENSDART00000062736	1.462	0.044		Cytoplasm	kinase	80347	71743	287711
EMC9	ER membrane protein complex subunit 9	ENSDART00000167314	0.578	0.044	14	Plasma Membrane	other	51016	85308	290224
RNF44	ring finger protein 44	ENSDART00000099235	-1.395	0.0441		Other	other	22838	105239	361212
TAB1	TGF-beta activated kinase 1 (MAP3K7) binding protein 1	ENSDART00000053183	1.03	0.0441		Cytoplasm	enzyme	10454	66513	315139
MND1	meiotic nuclear divisions 1	ENSDART00000141648	0.399	0.0442	24	Nucleus	other	84057	76915	295160
OSBPL9	oxysterol binding protein like 9	ENSDART00000100727	0.144	0.0442	25	Cytoplasm	other	114883	100273	298369
SUMF2	sulfatase modifying factor 2	ENSDART00000101203	-1.217	0.0442		Cytoplasm	other	25870	67902	360800
HOMER3	homer scaffolding protein 3	ENSDART00000125563	1.423	0.0443		Plasma Membrane	other	9454	26558	29548
HTRA2	HtrA serine peptidase 2	O43464	-1.727	0.0443		Cytoplasm	peptidase	27429	64704	297376
RNF111	ring finger protein 111	ENSDART00000166046	-0.423	0.0443		Nucleus	enzyme	54778	93836	300813
CPD	carboxypeptidase D	ENSDART00000156424	1.193	0.0444	17	Extracellular Space	peptidase	1362	12874	25306
GPS1	G protein pathway suppressor 1	ENSDART00000059506	-0.22	0.0444	4	Nucleus	other	2873	209318	117039
IFNAR1	interferon alpha and beta receptor subunit 1	ENSDART00000054594	1.125	0.0444		Plasma Membrane	transmembrane receptor	3454	15975	288264
KBTBD8	kelch repeat and BTB domain containing 8	ENSDART00000104072	-0.476	0.0444		Other	other	84541	243574	500262
SBNO1	strawberry notch homolog 1	ENSDART00000160231	-0.969	0.0444		Other	enzyme	55206	243272	304470
TMPRSS9	transmembrane protease, serine 9	ENSDART00000045303	1.05	0.0444		Plasma Membrane	peptidase	360200	432478	314636
AZIN1	antizyme inhibitor 1	ENSDART00000137611	0.09	0.0445	11	Cytoplasm	enzyme	51582	54375	58961
C5orf15	chromosome 5 open reading frame 15	Q8NC54	-0.683	0.0445	24	Other	other	56951	213673	303122
CHIC1	cysteine rich hydrophobic domain 1	ENSDART00000075157	1.097	0.0445		Plasma Membrane	other	53344	12212	363484
HECTD1	HECT domain E3 ubiquitin protein ligase 1	ENSDART00000159067	-1.312	0.0445	10	Other	enzyme	25831	207304	362736
MARVELD2	MARVEL domain containing 2	ENSDART00000137178	-1.31	0.0445		Plasma Membrane	other	153562	218518	365657
SLC27A6	solute carrier family 27 member 6	ENSDART00000067709	-0.906	0.0445		Plasma Membrane	transporter	28965	225579	291582
SLC30A4	solute carrier family 30 member 4	ENSDART00000166497	1.13	0.0445	12	Cytoplasm	transporter	7782	22785	64469
VPS41	VPS41, HOPS complex subunit	ENSDART00000092975	-1.302	0.0445		Cytoplasm	transporter	27072	218035	306991
CKS1B	CDC28 protein kinase regulatory subunit 1B	ENSDART00000026276	1.299	0.0446		Other	kinase	1163	54124	499655
DCN	decorin	ENSDART00000013085	1.198	0.0446		Extracellular Space	other	1634	13179	29139
FBXO34	F-box protein 34	ENSDART00000153913	-0.055	0.0446	10	Other	other	55030	78938	305830
PDHA1	pyruvate dehydrogenase (lipoamide) alpha 1	ENSDART00000161131	0.794	0.0446	4	Cytoplasm	enzyme	5160	18597	29554
SSUH2	ssu-2 homolog (C. elegans)	Q9Y2M2	-1.348	0.0446		Cytoplasm	other	51066	243612	500286
TIMM10B	translocase of inner mitochondrial membrane 10B	ENSDART00000064463	-1.857	0.0446		Cytoplasm	transporter	26515	14356	84384
TRIM65	tripartite motif containing 65	Q8BFW4	-1.022	0.0446		Other	other	201292	338364	303684
ESRP2	epithelial splicing regulatory protein 2	ENSDART00000009698	0.767	0.0447		Nucleus	other	80004	77411	307810
FLOT1	flotillin 1	ENSDART00000104025	1.522	0.0447		Plasma Membrane	other	10211	14251	64665
IPMK	inositol polyphosphate multikinase	ENSDART00000048866	0.808	0.0447		Nucleus	kinase	253430	69718	171458
LRSAM1	leucine rich repeat and sterile alpha motif containing 1	ENSDART00000166698	-0.434	0.0447		Cytoplasm	enzyme	90678	227738	311866
PYGB	glycogen phosphorylase B	ENSDART00000022830	1.858	0.0447		Cytoplasm	enzyme	5834	110078	25739
SLC10A3	solute carrier family 10 member 3	Q0V8N6	-0.776	0.0447	9	Plasma Membrane	transporter	8273	214601	501665
UBA1	ubiquitin like modifier activating enzyme 1	ENSDART00000054691	1.154	0.0447		Cytoplasm	enzyme	7317	22201	314432
DCLK2	doublecortin like kinase 2	ENSDART00000043855	1.101	0.0448		Cytoplasm	kinase	166614	70762	310698
KCTD15	potassium channel tetramerization domain containing 15	ENST00000430256	0.602	0.0448		Other	ion channel	79047	233107	499129
MCM10	minichromosome maintenance 10 replication initiation factor	ENSDART00000067339	0.649	0.0448	17	Nucleus	other	55388	70024	307126
NAAA	N-acylethanolamine acid amidase	Q02083	1.858	0.0448	13	Cytoplasm	enzyme	27163	67111	497009
PAIP2B	poly(A) binding protein interacting protein 2B	ENSDART00000135280	0.891	0.0448		Other	translation regulator	400961	232164	312490
SPCS2	signal peptidase complex subunit 2	ENSDART00000062852	0.813	0.0448		Cytoplasm	other	9789	66624	293142
UBALD1	UBA like domain containing 1	ENSDART00000158412	0.155	0.0448		Other	other	124402	207740
CBLN1	cerebellin 1 precursor	ENSDART00000143433	-1.834	0.0449		Cytoplasm	other	869	12404	498922
CLEC4E	C-type lectin domain family 4 member E	ENSDART00000078858	1.413	0.0449		Plasma Membrane	other	26253	56619	450223
SGIP1	SH3 domain GRB2 like endophilin interacting protein 1	ENSDART00000154228	-0.875	0.0449		Cytoplasm	other	84251	73094	313413
SLC9A6	solute carrier family 9 member A6	ENSDART00000026195	0.938	0.0449		Plasma Membrane	transporter	10479	236794	302863
C2orf68	chromosome 2 open reading frame 68	ENSDART00000136605	-0.478	0.045	21	Other	other	388969	68364	691113
CHRNB1	cholinergic receptor nicotinic beta 1 subunit	ENSDART00000101528	1.182	0.045		Plasma Membrane	transmembrane receptor	1140	11443	24261
ILF3	interleukin enhancer binding factor 3	ENSDART00000168315	-1.277	0.045	22	Nucleus	transcription regulator	3609	16201	84472
STAP2	signal transducing adaptor family member 2	ENSDART00000056254	-0.241	0.045		Cytoplasm	other	55620	106766	363334
TYK2	tyrosine kinase 2	ENSDART00000149755	-1.014	0.045		Plasma Membrane	kinase	7297	54721	100361294
BSG	basigin (Ok blood group)	ENSDART00000161598	0.855	0.0451		Plasma Membrane	transporter	682	12215	25246
IPCEF1	interaction protein for cytohesin exchange factors 1	ENST00000519190	-0.297	0.0451		Cytoplasm	enzyme	26034	320495	361474
NDUFS7	NADH:ubiquinone oxidoreductase core subunit S7	ENSDART00000111374	-1.253	0.0452		Cytoplasm	enzyme	374291	75406	362837
PPP2R2D	protein phosphatase 2 regulatory subunit Bdelta	ENST00000455566	0.85	0.0452		Nucleus	phosphatase	55844	52432	246255
TMEM150A	transmembrane protein 150A	ENST00000463363	-0.358	0.0452		Plasma Membrane	other	129303	232086	245966
CTSS	cathepsin S	ENSDART00000112116	1.415	0.0453		Cytoplasm	peptidase	1520	13040	50654
MRPL34	mitochondrial ribosomal protein L34	Q9BQ48	-1.301	0.0453		Cytoplasm	other	64981	94065	290632
SUDS3	SDS3 homolog, SIN3A corepressor complex component	ENSDART00000165171	-0.29	0.0453		Nucleus	enzyme	64426	71954	360819
TPM4	tropomyosin 4	ENSDART00000123125	0.587	0.0453		Cytoplasm	other	7171
PHF6	PHD finger protein 6	ENSDART00000170683	-0.645	0.0454		Nucleus	other	84295	70998	100359714
ADPGK	ADP dependent glucokinase	ENSDART00000113382	-0.063	0.0455		Plasma Membrane	kinase	83440	72141	315722
ARHGEF19	Rho guanine nucleotide exchange factor 19	ENST00000270747	-0.08	0.0455		Other	other	128272	213649	362648
GRHL1	grainyhead like transcription factor 1	ENSDART00000148455	-0.71	0.0455		Nucleus	transcription regulator	29841	195733	313993
KLHL42	kelch like family member 42	ENSDART00000007030	1.408	0.0455	10	Nucleus	other	57542	232539	500367
NHLRC3	NHL repeat containing 3	ENST00000379600	-0.513	0.0455	13	Cytoplasm	other	387921	212114	310416
SYPL2	synaptophysin like 2	ENST00000369872	-0.569	0.0455		Other	other	284612	17306	362018
EEF2	eukaryotic translation elongation factor 2	ENSDART00000168497	-0.549	0.0456	17	Cytoplasm	translation regulator	1938	13629	29565
PFN2	profilin 2	ENSDART00000139064	1.258	0.0456		Cytoplasm	other	5217	18645	100909840|81531
NUSAP1	nucleolar and spindle associated protein 1	ENSDART00000003314	0.77	0.0457		Nucleus	other	51203	108907	311336
TMEM106B	transmembrane protein 106B	ENSDART00000137292	1.122	0.0457		Cytoplasm	other	54664	71900	312132
TPR	translocated promoter region, nuclear basket protein	ENST00000467810	-0.493	0.0457		Nucleus	transporter	7175	108989	304862
EIF3J	eukaryotic translation initiation factor 3 subunit J	ENSDART00000020082	1.059	0.0458		Cytoplasm	translation regulator	8669	78655|100042807	691947
RPS13	ribosomal protein S13	ENSDART00000052730	-1.571	0.0458		Cytoplasm	other	6207	68052
TRIM45	tripartite motif containing 45	ENSDART00000166457	-1.202	0.0458		Cytoplasm	other	80263	229644	295323
UQCR10	ubiquinol-cytochrome c reductase, complex III subunit X	P00130	0.885	0.0458		Cytoplasm	enzyme	29796	66152	685322
WDR20	WD repeat domain 20	ENSDART00000112803	0.014	0.0458	4	Other	other	91833	69641	314453
CFAP206	cilia and flagella associated protein 206	ENSDART00000036373	-0.772	0.0459		Cytoplasm	other	154313	69329	366347
LRRC2	leucine rich repeat containing 2	ENSDART00000130852	-1.147	0.0459		Other	other	79442	74249	301033
ANKRD17	ankyrin repeat domain 17	ENST00000514252	1.361	0.046		Nucleus	other	26057	81702	289521
FXR2	FMR1 autosomal homolog 2	ENSDART00000027718	-1.148	0.046	2	Cytoplasm	other	9513	23879	287433
HSP90AB1	heat shock protein 90 alpha family class B member 1	ENSDART00000020084	-1.125	0.0461		Cytoplasm	enzyme	3326	15516	301252
KCTD5	potassium channel tetramerization domain containing 5	ENST00000301738	0.734	0.0461	14	Cytoplasm	other	54442	69259	287109
RICTOR	RPTOR independent companion of MTOR complex 2	ENSDART00000058311	1.196	0.0461		Cytoplasm	other	253260	78757	310131
CSNK1D	casein kinase 1 delta	ENST00000392334	-0.229	0.0462		Cytoplasm	kinase	1453	104318	64462
DEPDC1	DEP domain containing 1	ENSDART00000049676	1.397	0.0462		Nucleus	transcription regulator	55635	76131	295538
NAA25	N(alpha)-acetyltransferase 25, NatB auxiliary subunit	ENSDART00000158315	-0.068	0.0462		Cytoplasm	other	80018	231713	360811
SLC25A14	solute carrier family 25 member 14	ENSDART00000036600	1.442	0.0462		Cytoplasm	transporter	9016	20523	85263
SLC7A11	solute carrier family 7 member 11	ENSDART00000173264	-2.557	0.0462		Plasma Membrane	transporter	23657	26570	310392
SNRPD1	small nuclear ribonucleoprotein D1 polypeptide	ENSDART00000013217	-1.181	0.0462	8	Nucleus	other	6632	20641	291794
BCL7B	BCL tumor suppressor 7B	ENSDART00000059135	0.801	0.0463		Nucleus	other	9275	12054
CCNB2	cyclin B2	ENSDART00000052541	0.57	0.0463		Cytoplasm	kinase	9133	12442	363088
CNKSR1	connector enhancer of kinase suppressor of Ras 1	ENSDART00000050018	-1.551	0.0463		Cytoplasm	other	10256	194231	298545
CSNK1G1	casein kinase 1 gamma 1	ENSDART00000165875	0.26	0.0463		Cytoplasm	kinase	53944	214897	64086
KIAA0232	KIAA0232	ENST00000425103	0.07	0.0463		Extracellular Space	other	9778	320661	680039
MBD2	methyl-CpG binding domain protein 2	ENSDART00000115044	-0.858	0.0463		Nucleus	transcription regulator	8932	17191	680172
PI4KB	phosphatidylinositol 4-kinase beta	ENSDART00000160332	0.819	0.0463	23	Cytoplasm	kinase	5298	107650	81747
WASL	Wiskott-Aldrich syndrome like	ENST00000223023	-1.121	0.0463		Cytoplasm	other	8976
ABI1	abl interactor 1	ENST00000376137	0.713	0.0464		Cytoplasm	other	10006	11308	79249
ADRA2B	adrenoceptor alpha 2B	ENSDART00000169311	-1.265	0.0464		Plasma Membrane	G-protein coupled receptor	151	11552	24174
Nmnat3	nicotinamide nucleotide adenylyltransferase 3	ENSDART00000165925	0.691	0.0464		Cytoplasm	enzyme		74080
ZNF800	zinc finger protein 800	ENSDART00000058277	1.001	0.0464		Other	other	168850	627049	500057
ADAM12	ADAM metallopeptidase domain 12	ENST00000368676	-0.707	0.0465		Plasma Membrane	peptidase	8038	11489	679837
CLTC	clathrin heavy chain	ENSDART00000134512	0.599	0.0465		Plasma Membrane	other	1213	67300	54241
CUL4B	cullin 4B	ENSDART00000149254	0.971	0.0465	3	Nucleus	other	8450	72584	302502
GAL3ST3	galactose-3-O-sulfotransferase 3	ENSDART00000109485	-0.979	0.0465		Cytoplasm	enzyme	89792	545276	499302
MIB1	mindbomb E3 ubiquitin protein ligase 1	ENSDART00000165634	-0.075	0.0465		Cytoplasm	enzyme	57534	225164	307594
PIP5K1B	phosphatidylinositol-4-phosphate 5-kinase type 1 beta	ENSDART00000008215	1.085	0.0465		Cytoplasm	kinase	8395	18719	309419
TSHZ3	teashirt zinc finger homeobox 3	ENSDART00000166565	-0.636	0.0465		Nucleus	transcription regulator	57616	243931	308523
COMMD10	COMM domain containing 10	ENST00000632434	-1.315	0.0466	23	Other	other	51397	69456	361323
DUOX1	dual oxidase 1	ENSDART00000090727	1.083	0.0466	6	Plasma Membrane	enzyme	53905	99439	266807
MCM4	minichromosome maintenance complex component 4	ENSDART00000128767	-1.292	0.0466	17	Nucleus	enzyme	4173	17217	29728
RAB37	RAB37, member RAS oncogene family	ENST00000613645	1.049	0.0466	14	Cytoplasm	enzyme	326624	58222	100364984
DDX39A	DExD-box helicase 39A	ENSDART00000019957	-0.677	0.0467		Nucleus	enzyme	10212	68278	89827
NPC1	NPC intracellular cholesterol transporter 1	ENSDART00000103596	1.108	0.0467		Cytoplasm	transporter	4864	18145	266732
TFDP1	transcription factor Dp-1	ENSDART00000077800	0.49	0.0467		Nucleus	transcription regulator	7027	21781	361178
MKL1	megakaryoblastic leukemia (translocation) 1	ENSDART00000152935	-1.083	0.0468		Nucleus	transcription regulator	57591	223701	315151
STK17A	serine/threonine kinase 17a	ENSDART00000067764	1.127	0.0468		Nucleus	kinase	9263
ARPC4	actin related protein 2/3 complex subunit 4	ENSDART00000081062	0.725	0.0469	6	Cytoplasm	other	10093	68089	297518
CEP68	centrosomal protein 68	ENST00000537589	-1.392	0.0469		Cytoplasm	other	23177	216543	289822
DUT	deoxyuridine triphosphatase	ENSDART00000172505	-1.368	0.0469		Nucleus	enzyme	1854	110074	497778
GRK3	G protein-coupled receptor kinase 3	ENSDART00000164610	1.129	0.0469		Cytoplasm	kinase	157	320129	25372
MAP7D2	MAP7 domain containing 2	ENST00000452324	1.067	0.0469	5	Other	other	256714	78283	317508
NADSYN1	NAD synthetase 1	ENSDART00000169614	1.838	0.0469		Cytoplasm	enzyme	55191	78914	353255
NRAS	neuroblastoma RAS viral oncogene homolog	ENSDART00000055742	1.838	0.0469		Plasma Membrane	enzyme	4893	18176	24605
SCRN3	secernin 3	ENSDART00000016710	-1.487	0.0469		Other	other	79634	74616	311731
Snrpc	U1 small nuclear ribonucleoprotein C	ENSDART00000017230	1.053	0.0469		Nucleus	other		20630	361808
SPDL1	spindle apparatus coiled-coil protein 1	ENSDART00000160000	0.902	0.0469	5	Nucleus	other	54908	70385	303037
UBAP2	ubiquitin associated protein 2	ENSDART00000109292	-0.39	0.0469		Cytoplasm	other	55833	68926	313169
ZNF510	zinc finger protein 510	ENST00000223428	-1.004	0.0469		Nucleus	other	22869
CBX3	chromobox 3	ENST00000462165	1.171	0.047		Nucleus	transcription regulator	11335	12417	297093
GNE	glucosamine (UDP-N-acetyl)-2-epimerase/N-acetylmannosamine kinase	ENSDART00000158362	0.912	0.047	21	Cytoplasm	kinase	10020	50798	114711
TMCC1	transmembrane and coiled-coil domain family 1	ENSDART00000086437	-1.459	0.047	24	Other	other	23023	330401	312654
ANKRD40	ankyrin repeat domain 40	ENSDART00000112384	1.122	0.0472		Other	other	91369	71452	690586
DHRS13	dehydrogenase/reductase 13	ENSDART00000060304	-0.673	0.0472		Other	enzyme	147015	70451	303275
MINOS1-NBL1/NBL1	neuroblastoma 1, DAN family BMP antagonist	ENST00000615215	-0.689	0.0472		Nucleus	other	100532736|4681	17965	50594
DCUN1D4	defective in cullin neddylation 1 domain containing 4	ENSDART00000142721	1.218	0.0473		Nucleus	other	23142	100737	360928
EOGT	EGF domain specific O-linked N-acetylglucosamine transferase	ENST00000615922	-0.642	0.0474	19	Extracellular Space	enzyme	285203	101351	494219
FRK	fyn related Src family tyrosine kinase	ENSDART00000032212	-0.669	0.0474		Nucleus	kinase	2444	14302	79209
GSAP	gamma-secretase activating protein	ENSDART00000066891	-1.798	0.0474	24	Cytoplasm	peptidase	54103	212167	311984
LETM1	leucine zipper and EF-hand containing transmembrane protein 1	ENSDART00000159441	1.002	0.0474		Cytoplasm	other	3954	56384	305457
MAT2A	methionine adenosyltransferase 2A	ENST00000469221	0.052	0.0474		Cytoplasm	enzyme	4144	232087	171347
NUDCD2	NudC domain containing 2	ENSDART00000115422	0.756	0.0474	7	Cytoplasm	other	134492	52653	287199
SEMA4G	semaphorin 4G	ENSDART00000153907	-1.04	0.0474	19	Plasma Membrane	other	57715	26456	361764
WAPL	WAPL cohesin release factor	ENSDART00000064817	-0.044	0.0474	13	Nucleus	other	23063	218914	290577
ZNF687	zinc finger protein 687	ENSDART00000104703	-0.917	0.0474		Nucleus	other	57592	78266	100363361
ZNF346	zinc finger protein 346	ENSDART00000085786	1.036	0.0475		Nucleus	other	23567	26919	306765
AFTPH	aftiphilin	ENSDART00000132727	-0.156	0.0476	25	Cytoplasm	other	54812	216549	305544
CSTF2	cleavage stimulation factor subunit 2	ENSDART00000162600	-1.095	0.0476	12	Nucleus	other	1478	108062	683927
USMG5	up-regulated during skeletal muscle growth 5 homolog (mouse)	Q3ZBI7	-1.829	0.0476		Cytoplasm	other	84833	66477	171069
ZBTB24	zinc finger and BTB domain containing 24	ENST00000230122	0.414	0.0476	18	Nucleus	other	9841	268294	365590
FES	FES proto-oncogene, tyrosine kinase	ENSDART00000149067	-1.338	0.0477		Cytoplasm	kinase	2242	14159	361597
NPTX1	neuronal pentraxin 1	P47971	1.594	0.0477	18	Extracellular Space	other	4884	18164	266777
RRM1	ribonucleotide reductase catalytic subunit M1	ENSDART00000012091	0.865	0.0477		Nucleus	enzyme	6240	20133	685579
TRAK2	trafficking kinesin protein 2	ENSDART00000162497	1.278	0.0477	11	Plasma Membrane	transporter	66008	70827	171086
ZMIZ2	zinc finger MIZ-type containing 2	ENSDART00000159954	1.301	0.0477		Nucleus	transcription regulator	83637	52915	289783
ADRA1B	adrenoceptor alpha 1B	ENSDART00000060351	-0.668	0.0478		Plasma Membrane	G-protein coupled receptor	147	11548	24173
B4GALT4	beta-1,4-galactosyltransferase 4	ENSDART00000167301	-1.798	0.0478		Cytoplasm	enzyme	8702	56375	303923
YAP1	Yes associated protein 1	ENSDART00000098914	-1.348	0.0478		Nucleus	transcription regulator	10413	22601
ZYG11B	zyg-11 family member B, cell cycle regulator	ENSDART00000104112	1.261	0.0478		Other	other	79699	414872	362559
LARP4B	La ribonucleoprotein domain family member 4B	ENSDART00000161327	-0.693	0.0479	17	Cytoplasm	other	23185	217980	307070
THOC2	THO complex 2	ENSDART00000143316	-1.11	0.0479		Nucleus	other	57187	331401	313308
ATG3	autophagy related 3	ENSDART00000041304	1.321	0.048		Cytoplasm	enzyme	64422	67841	171415
CMIP	c-Maf inducing protein	ENSDART00000091512	-0.241	0.048		Cytoplasm	other	80790	74440	292051
FAM83A	family with sequence similarity 83 member A	ENST00000521468	-1.199	0.048		Other	other	84985	239463	500873
PLA2G1B	phospholipase A2 group IB	ENSDART00000009323	1.535	0.048		Extracellular Space	enzyme	5319	18778	29526
PLPP1	phospholipid phosphatase 1	ENSDART00000167380	1.167	0.048		Plasma Membrane	phosphatase	8611
RPL39	ribosomal protein L39	ENSDART00000052761	-1.299	0.048	22	Cytoplasm	other	6170	67248	25347
TMEM57	transmembrane protein 57	ENSDART00000009149	1.075	0.048	14	Nucleus	other	55219	66146	313618
NELFA	negative elongation factor complex member A	ENSDART00000172290	-1.786	0.0481		Nucleus	other	7469	24116	305455
SLC2A9	solute carrier family 2 member 9	ENST00000309065	1.643	0.0481		Plasma Membrane	transporter	56606	117591	501925
ATP6V1C2	ATPase H+ transporting V1 subunit C2	ENST00000381661	-0.955	0.0482		Cytoplasm	transporter	245973	68775	362802
GIT2	GIT ArfGAP 2	ENST00000550186	1.125	0.0482		Nucleus	other	9815	26431	304546
HNRNPC	heterogeneous nuclear ribonucleoprotein C (C1/C2)	ENST00000449098	-0.833	0.0482	8	Nucleus	other	3183	15381	290046
HYAL2	hyaluronoglucosaminidase 2	O35632	1.403	0.0482	20	Cytoplasm	enzyme	8692	15587	64468
MAPK6	mitogen-activated protein kinase 6	ENSDART00000162983	0.862	0.0482		Cytoplasm	kinase	5597	50772	58840
RECQL	RecQ like helicase	ENSDART00000021610	-0.673	0.0482		Nucleus	enzyme	5965	19691	312824
SMC4	structural maintenance of chromosomes 4	ENSDART00000056765	0.991	0.0482	10	Nucleus	transporter	10051	70099	295107
SNX10	sorting nexin 10	ENSDART00000108627	1	0.0482		Cytoplasm	transporter	29887	71982	297096
TCAIM	T-cell activation inhibitor, mitochondrial	ENSDART00000108653	0.892	0.0482		Cytoplasm	other	285343	382117	363169
C20orf27	chromosome 20 open reading frame 27	ENSDART00000111002	1.045	0.0483		Other	other	54976	67326	311428
DNAJC17	DnaJ heat shock protein family (Hsp40) member C17	ENSDART00000158619	-1.008	0.0483		Other	other	55192	69408	311329
ERICH6B	glutamate rich 6B	Q5W0A0	-1.321	0.0483		Other	other	220081	75272	100911795
FOXK2	forkhead box K2	ENSDART00000018159	-0.93	0.0483		Nucleus	transcription regulator	3607	68837
KRT18	keratin 18	ENSDART00000127667	1.791	0.0483		Cytoplasm	other	3875	16668	294853
ACP5	acid phosphatase 5, tartrate resistant	ENSDART00000004716	-0.862	0.0484		Cytoplasm	phosphatase	54		25732
AKIRIN2	akirin 2	ENSDART00000081643	-0.514	0.0484		Nucleus	other	55122	433693	297968
ATRX	ATRX, chromatin remodeler	ENSDART00000127594	-1.613	0.0484		Nucleus	transcription regulator	546	22589	246284
DNAJC7	DnaJ heat shock protein family (Hsp40) member C7	ENSDART00000166430	-0.724	0.0484		Cytoplasm	other	7266	56354	303536
FEM1A	fem-1 homolog A	ENSDART00000097991	1.079	0.0484		Nucleus	transcription regulator	55527	14154	316131
MGST3	microsomal glutathione S-transferase 3	ENST00000367889	1.048	0.0484		Cytoplasm	enzyme	4259	66447	289197
PAPOLA	poly(A) polymerase alpha	ENSDART00000053858	-0.167	0.0484	7	Nucleus	enzyme	10914	18789	314417
SAMHD1	SAM and HD domain containing deoxynucleoside triphosphate triphosphohydrolase 1	ENSDART00000105316	2.379	0.0484		Nucleus	enzyme	25939	56045	311580
Sf1	splicing factor 1	ENSDART00000166900	-0.914	0.0484		Nucleus	other		22668	117855
SMPD3	sphingomyelin phosphodiesterase 3	ENST00000219334	-0.748	0.0484	19	Cytoplasm	enzyme	55512	58994	94338
TIA1	TIA1 cytotoxic granule associated RNA binding protein	ENSDART00000074400	1.231	0.0484	14	Nucleus	other	7072	21841	312510
TMEM63B	transmembrane protein 63B	ENSDART00000160401	1.264	0.0484		Plasma Membrane	other	55362	224807	363197
KRIT1	KRIT1, ankyrin repeat containing	ENSDART00000159206	0.181	0.0485		Plasma Membrane	other	889	79264	362317
OSBPL11	oxysterol binding protein like 11	ENSDART00000131846	1.464	0.0485	25	Cytoplasm	other	114885	106326	303888
SUSD6	sushi domain containing 6	ENSDART00000046042	0.188	0.0485		Other	other	9766	217684	678893
VMP1	vacuole membrane protein 1	ENSDART00000018461	0.928	0.0485		Plasma Membrane	other	81671	75909	192129
AGTPBP1	ATP/GTP binding protein 1	ENST00000337006	-1.019	0.0487		Nucleus	peptidase	23287	67269	290986
PPFIBP1	PPFIA binding protein 1	ENSDART00000159915	0.982	0.0487	16	Plasma Membrane	other	8496	67533	312855
ARRDC3	arrestin domain containing 3	ENSDART00000074592	1.221	0.0488		Plasma Membrane	other	57561	105171	309945
C14orf166	chromosome 14 open reading frame 166	ENSDART00000005355	0.551	0.0488	10	Nucleus	other	51637	68045	302247
KALRN	kalirin, RhoGEF kinase	ENST00000393496	-0.991	0.0488		Cytoplasm	kinase	8997	545156	84009
MINK1	misshapen like kinase 1	ENST00000571207	0.435	0.0488		Cytoplasm	kinase	50488	50932	303259
RNF10	ring finger protein 10	ENSDART00000108518	-1.782	0.0488		Cytoplasm	enzyme	9921	50849	288710
SERPINC1	serpin family C member 1	ENSDART00000062618	-1.234	0.0488		Extracellular Space	enzyme	462	11905	304917
SORD	sorbitol dehydrogenase	ENSDART00000075421	0.943	0.0488		Cytoplasm	enzyme	6652	20322	24788
ZNF131	zinc finger protein 131	ENSDART00000098912	-1.524	0.0488		Nucleus	transcription regulator	7690	72465	310375
ASPH	aspartate beta-hydroxylase	ENST00000541428	1.174	0.0489		Cytoplasm	enzyme	444	65973	312981
CCNE2	cyclin E2	ENSDART00000161503	0.965	0.0489		Nucleus	other	9134	12448	362485
ECM1	extracellular matrix protein 1	Q62894	1.493	0.0489		Extracellular Space	transporter	1893	13601	116662
HSH2D	hematopoietic SH2 domain containing	Q96JZ2	-0.938	0.0489		Cytoplasm	other	84941	209488	100360518
INHBE	inhibin beta E subunit	ENST00000266646	1.283	0.0489		Extracellular Space	growth factor	83729	16326	83711
PGM1	phosphoglucomutase 1	ENSDART00000006417	-0.843	0.0489	5	Cytoplasm	enzyme	5236	72157	24645
C3orf14	chromosome 3 open reading frame 14	ENSDART00000121722	1.585	0.049		Other	other	57415	218734	289928
PPP1R10	protein phosphatase 1 regulatory subunit 10	ENSDART00000043554	-0.213	0.049		Nucleus	other	5514	52040	65045
RAD50	RAD50 double strand break repair protein	ENSDART00000075927	-0.155	0.049		Nucleus	enzyme	10111	19360	64012
TMEM87A	transmembrane protein 87A	ENSDART00000141007	1.189	0.049		Other	other	25963	211499	366170
ZNF691	zinc finger protein 691	ENST00000630961	-0.763	0.049	23	Nucleus	other	51058	195522	313548
TUBA4A	tubulin alpha 4a	ENSDART00000039443	-0.235	0.0491		Cytoplasm	other	7277	22145	316531
CCAR1	cell division cycle and apoptosis regulator 1	ENSDART00000111129	-1.037	0.0492		Nucleus	transcription regulator	55749	67500	361849
PSME3	proteasome activator subunit 3	ENSDART00000002835	0.563	0.0492		Cytoplasm	peptidase	10197	19192	287716
RAB4A	RAB4A, member RAS oncogene family	ENSDART00000004420	1.011	0.0492		Cytoplasm	enzyme	5867	19341	25532
CLCN3	chloride voltage-gated channel 3	ENSDART00000049311	-1.074	0.0493		Plasma Membrane	ion channel	1182	12725	84360
DKC1	dyskerin pseudouridine synthase 1	ENSDART00000017176	0.617	0.0493		Nucleus	enzyme	1736	245474	170944
MARCH2	membrane associated ring-CH-type finger 2	ENSDART00000088419	0.307	0.0493		Cytoplasm	enzyme	51257	224703	362849
CABLES1	Cdk5 and Abl enzyme substrate 1	ENSDART00000162269	1.087	0.0494		Nucleus	other	91768	63955	307585
ETF1	eukaryotic translation termination factor 1	ENSDART00000135577	-0.92	0.0494	13	Cytoplasm	translation regulator	2107	225363	307503
EZH2	enhancer of zeste 2 polycomb repressive complex 2 subunit	ENSDART00000024722	0.195	0.0494		Nucleus	transcription regulator	2146	14056	312299
MARCH6	membrane associated ring-CH-type finger 6	ENSDART00000115271	1.329	0.0494		Cytoplasm	enzyme	10299	223455	294862
NHEJ1	non-homologous end joining factor 1	ENSDART00000148548	-0.856	0.0494		Nucleus	other	79840	75570	363251
PPP1R13B	protein phosphatase 1 regulatory subunit 13B	ENSDART00000165224	1.475	0.0494		Cytoplasm	phosphatase	23368	21981	314465
ZNF341	zinc finger protein 341	ENSDART00000162062	-0.876	0.0494	12	Nucleus	other	84905	228807	296300
CUL5	cullin 5	ENST00000531427	1.108	0.0495	10	Nucleus	ion channel	8065	75717	64624
MTR	5-methyltetrahydrofolate-homocysteine methyltransferase	ENSDART00000158568	1.161	0.0495	17	Cytoplasm	enzyme	4548	238505	81522
NCOA4	nuclear receptor coactivator 4	ENSDART00000017052	1.427	0.0495		Nucleus	transcription regulator	8031	27057	619385
RAVER2	ribonucleoprotein, PTB binding 2	ENSDART00000111837	-0.943	0.0495	22	Nucleus	other	55225	242570	362551
SCRIB	scribbled planar cell polarity protein	ENSDART00000164200	-1.397	0.0495		Cytoplasm	other	23513	105782	362938
SLC35D1	solute carrier family 35 member D1	ENSDART00000073957	-1.096	0.0495		Cytoplasm	transporter	23169	242585	298280
YY1	YY1 transcription factor	ENSDART00000062811	0.784	0.0495		Nucleus	transcription regulator	7528	22632	24919
ARFIP2	ADP ribosylation factor interacting protein 2	ENST00000614314	1.008	0.0496		Cytoplasm	other	23647	76932	293344
CDKN2AIP	CDKN2A interacting protein	ENSDART00000052030	1.072	0.0496	7	Nucleus	transcription regulator	55602	70925	306455
ENPP7	ectonucleotide pyrophosphatase/phosphodiesterase 7	ENSDART00000105574	0.446	0.0496	19	Plasma Membrane	enzyme	339221	238011	303729
GRN	granulin precursor	P28799	1.007	0.0496		Extracellular Space	growth factor	2896	14824	29143
KIAA1468	KIAA1468	ENSDART00000158589	1.363	0.0496	21	Other	other	57614	227446	309053
PTGR1	prostaglandin reductase 1	ENSDART00000036680	-0.698	0.0496		Cytoplasm	enzyme	22949	67103	192227
SMYD4	SET and MYND domain containing 4	ENSDART00000086490	1.428	0.0496		Other	other	114826	319822	287525
WASF2	WAS protein family member 2	ENSDART00000113031	-0.811	0.0496		Plasma Membrane	other	10163	242687
MINOS1	mitochondrial inner membrane organizing system 1	ENSDART00000160853	0.953	0.0497		Cytoplasm	other	440574	433771	362641|100361944
TES	testin LIM domain protein	ENSDART00000158142	1.157	0.0497		Plasma Membrane	other	26136	21753	500040
ATP6V0B	ATPase H+ transporting V0 subunit b	ENSDART00000147439	0.538	0.0498		Cytoplasm	transporter	533	114143	298451
BAZ1A	bromodomain adjacent to zinc finger domain 1A	ENSDART00000092209	1.114	0.0498		Nucleus	other	11177	217578	314126
MUM1L1	MUM1 like 1	Q5H9M0	-1.239	0.0498		Cytoplasm	other	139221	245631	501630
POLR2E	RNA polymerase II subunit E	ENSDART00000035670	1.189	0.0498		Nucleus	enzyme	5434	66420	690966
CCDC130	coiled-coil domain containing 130	ENSDART00000060888	-0.858	0.0499		Other	other	81576	67736	304656
FBXW7	F-box and WD repeat domain containing 7	ENSDART00000086512	-1.288	0.0499	7	Nucleus	transcription regulator	55294	50754	100360914
GNAI1	G protein subunit alpha i1	ENSDART00000036531	0.661	0.0499		Plasma Membrane	enzyme	2770	14677	25686
LRP5	LDL receptor related protein 5	O75197	-0.7	0.0499		Plasma Membrane	transmembrane receptor	4041	16973	293649
PPM1B	protein phosphatase, Mg2+/Mn2+ dependent 1B	ENST00000378540	0.218	0.0499		Cytoplasm	phosphatase	5495	19043	24667
PTBP2	polypyrimidine tract binding protein 2	ENSDART00000038648	0.204	0.0499		Nucleus	other	58155	56195	310820
SYT13	synaptotagmin 13	ENSDART00000127236	-1.148	0.0499	21	Plasma Membrane	transporter	57586	80976	80977
ZDHHC23	zinc finger DHHC-type containing 23	ENSDART00000010126	-1.351	0.0499	24	Other	other	254887	332175	363783
ZUFSP	zinc finger with UFM1 specific peptidase domain	ENSDART00000084009	-0.895	0.0499		Other	other	221302	72580	294390
ADPRHL2	ADP-ribosylhydrolase like 2	ENSDART00000011706	0.872	0.05		Cytoplasm	enzyme	54936	100206	362600
GTF2F2	general transcription factor IIF subunit 2	ENSDART00000135528	-1.342	0.05		Nucleus	transcription regulator	2963	68705	81674
HNRNPU	heterogeneous nuclear ribonucleoprotein U	ENSDART00000122696	-1.032	0.05	22	Nucleus	transporter	3192	51810	117280
NT5C3A	5'-nucleotidase, cytosolic IIIA	ENSDART00000149260	-0.868	0.05		Cytoplasm	phosphatase	51251	107569	312373
ACIN1	apoptotic chromatin condensation inducer 1	ENST00000457657	-1.449	0.0501		Nucleus	enzyme	22985	56215	305884
CHIC2	cysteine rich hydrophobic domain 2	ENSDART00000030083	-0.693	0.0501		Plasma Membrane	other	26511	74277	83835
EHD1	EH domain containing 1	ENSDART00000012717	0.277	0.0501		Cytoplasm	other	10938	13660	293692
KLF6	Kruppel like factor 6	ENSDART00000033494	-0.884	0.0501		Nucleus	transcription regulator	1316	23849	58954
PGAM1	phosphoglycerate mutase 1	ENSDART00000016350	1	0.0501		Cytoplasm	phosphatase	5223	18648	24642
BRD2	bromodomain containing 2	ENST00000498329	-0.868	0.0502		Nucleus	kinase	6046	14312	294276|100909544
EXOC6	exocyst complex component 6	ENSDART00000125230	-0.072	0.0502		Plasma Membrane	transporter	54536	107371	50556
PPP1R12A	protein phosphatase 1 regulatory subunit 12A	ENSDART00000132923	-0.375	0.0502		Cytoplasm	phosphatase	4659	17931
[truncated: 2,583 more rows]
